# Supplementary material for: c-Mpl-del, a c-Mpl alternative splicing isoform, promotes AMKL progression and chemoresistance
Source: Cell Death Dis. 2022 Oct 13;13(10):869. doi: 10.1038/s41419-022-05315-5 (PMC9561678; doi:10.1038/s41419-022-05315-5)
Supplement: Supplementary file 3 — Supplementary Table S4 [file 41419_2022_5315_MOESM3_ESM.xlsx]

## Sheet: Sheet1
ENSEMBL	SYMBOL	biotypes	chr	start	end	baseMean	log2FoldChange	lfcSE	stat	pvalue	padj	threshold
ENSG00000000003	TSPAN6	protein_coding	chrX	100627108	100639991	20.2306	1.59353	0.32907	4.84254	1.28187e-06	0.000212961	Up
ENSG00000005108	THSD7A	protein_coding	chr7	11370365	11832198	649.396	2.04944	0.528097	3.8808	0.000104112	0.00459378	Up
ENSG00000005961	ITGA2B	protein_coding	chr17	44372180	44389649	1481.82	1.9613	0.289391	6.77735	1.22399e-11	2.36897e-08	Up
ENSG00000006071	ABCC8	protein_coding	chr11	17392498	17476879	8.83853	-2.37745	0.428759	-5.54495	2.94044e-08	1.24225e-05	Down
ENSG00000006555	TTC22	protein_coding	chr1	54779712	54801323	70.3585	1.05284	0.252852	4.16385	3.1293e-05	0.00201361	Up
ENSG00000007402	CACNA2D2	protein_coding	chr3	50362799	50504244	327.205	2.29848	0.311607	7.37623	1.6284e-13	5.73035e-10	Up
ENSG00000009950	MLXIPL	protein_coding	chr7	73593194	73624543	18.3088	-1.3633	0.284079	-4.79902	1.59445e-06	0.000252948	Down
ENSG00000014914	MTMR11	protein_coding	chr1	149928651	149936879	435.796	-1.55946	0.39743	-3.92387	8.71387e-05	0.00407866	Down
ENSG00000021826	CPS1	protein_coding	chr2	210477682	210679107	33.8782	1.9756	0.418872	4.71648	2.39959e-06	0.000336542	Up
ENSG00000034971	MYOC	protein_coding	chr1	171635417	171652688	1.27037	1.75857	0.381123	4.61417	3.9467e-06	0.000465399	Up
ENSG00000036530	CYP46A1	protein_coding	chr14	99684298	99727301	138.328	-1.76745	0.444466	-3.97658	6.99134e-05	0.0035238	Down
ENSG00000046889	PREX2	protein_coding	chr8	67952046	68237032	62.2458	2.20256	0.438933	5.01799	5.22162e-07	0.000108088	Up
ENSG00000048052	HDAC9	protein_coding	chr7	18086949	19002416	1550.28	-1.03849	0.256349	-4.05106	5.09851e-05	0.002768	Down
ENSG00000060709	RIMBP2	protein_coding	chr12	130396137	130716281	6.53162	2.21381	0.482354	4.58959	4.44115e-06	0.000508617	Up
ENSG00000061676	NCKAP1	protein_coding	chr2	182909115	183038858	90.8303	2.01447	0.289052	6.96923	3.1867e-12	8.811e-09	Up
ENSG00000061918	GUCY1B1	protein_coding	chr4	155758992	155807774	818.95	1.16424	0.261113	4.45875	8.24393e-06	0.000799785	Up
ENSG00000062096	ARSF	protein_coding	chrX	3041471	3112727	2.91003	-2.27052	0.564898	-4.01935	5.83594e-05	0.00307172	Down
ENSG00000064042	LIMCH1	protein_coding	chr4	41359607	41700044	49.1152	1.5121	0.382647	3.95167	7.76066e-05	0.00375331	Up
ENSG00000069535	MAOB	protein_coding	chrX	43766610	43882450	11.9636	2.24182	0.40157	5.58264	2.36901e-08	1.0663e-05	Up
ENSG00000070193	FGF10	protein_coding	chr5	44300247	44389706	43.3204	-6.30347	1.02624	-6.1423	8.13352e-10	7.81927e-07	Down
ENSG00000070371	CLTCL1	protein_coding	chr22	19179473	19291719	1817.13	-2.11282	0.364104	-5.80278	6.52262e-09	3.87465e-06	Down
ENSG00000070748	CHAT	protein_coding	chr10	49609095	49667942	1.78507	-2.75938	0.592814	-4.65472	3.24425e-06	0.000420659	Down
ENSG00000070915	SLC12A3	protein_coding	chr16	56865207	56915850	23.1942	-1.57052	0.364597	-4.30756	1.65069e-05	0.00127139	Down
ENSG00000072182	ASIC4	protein_coding	chr2	219514170	219538772	10.9279	1.34166	0.319283	4.20211	2.64433e-05	0.00179883	Up
ENSG00000073464	CLCN4	protein_coding	chrX	10156945	10237660	148.26	1.70134	0.328988	5.17144	2.32291e-07	5.69098e-05	Up
ENSG00000074211	PPP2R2C	protein_coding	chr4	6320578	6563600	5.47988	-1.90526	0.45251	-4.21043	2.54883e-05	0.00174831	Down
ENSG00000076716	GPC4	protein_coding	chrX	133300103	133415489	36.379	-1.84595	0.44429	-4.15482	3.2554e-05	0.00205442	Down
ENSG00000078804	TP53INP2	protein_coding	chr20	34704339	34713439	1792.28	-1.6005	0.323658	-4.94504	7.61287e-07	0.000142361	Down
ENSG00000078900	TP73	protein_coding	chr1	3652516	3736201	157.132	-1.35188	0.295782	-4.57054	4.86472e-06	0.000539894	Down
ENSG00000079102	RUNX1T1	protein_coding	chr8	91954967	92103286	297.973	7.62409	0.48354	15.7672	5.2295e-56	2.02429e-51	Up
ENSG00000079156	OSBPL6	protein_coding	chr2	178194481	178402893	41.7881	2.01338	0.35417	5.68479	1.30974e-08	6.67091e-06	Up
ENSG00000079215	SLC1A3	protein_coding	chr5	36606355	36688334	668.659	-1.19654	0.272785	-4.38637	1.15258e-05	0.000989874	Down
ENSG00000080709	KCNN2	protein_coding	chr5	114055926	114496500	7.06206	-4.20857	0.727992	-5.78107	7.4228e-09	4.16419e-06	Down
ENSG00000081041	CXCL2	protein_coding	chr4	74097040	74099196	430.788	1.30961	0.287365	4.5573	5.18162e-06	0.000563414	Up
ENSG00000084636	COL16A1	protein_coding	chr1	31652263	31704319	34.1112	1.15431	0.298986	3.86074	0.000113042	0.00484634	Up
ENSG00000085733	CTTN	protein_coding	chr11	70398404	70436584	140.331	1.16776	0.300185	3.89012	0.000100196	0.00447861	Up
ENSG00000087116	ADAMTS2	protein_coding	chr5	179110853	179345461	1247.26	-2.61232	0.485789	-5.37748	7.55346e-08	2.60487e-05	Down
ENSG00000087495	PHACTR3	protein_coding	chr20	59577509	59847711	122.29	-2.56384	0.501295	-5.11444	3.14678e-07	7.25052e-05	Down
ENSG00000088726	TMEM40	protein_coding	chr3	12733528	12769457	19.4298	1.62386	0.388335	4.18159	2.89478e-05	0.00191602	Up
ENSG00000089101	CFAP61	protein_coding	chr20	20052514	20360703	3.7439	-1.33105	0.282613	-4.7098	2.47956e-06	0.000345256	Down
ENSG00000089692	LAG3	protein_coding	chr12	6772512	6778455	129.267	1.37908	0.304895	4.52314	6.09279e-06	0.000642632	Up
ENSG00000092054	MYH7	protein_coding	chr14	23412740	23435660	1.46381	1.45368	0.343387	4.23336	2.30221e-05	0.00163959	Up
ENSG00000092096	SLC22A17	protein_coding	chr14	23346306	23352912	66.5516	1.52711	0.306071	4.98941	6.05627e-07	0.000120841	Up
ENSG00000092850	TEKT2	protein_coding	chr1	36084094	36088275	83.1112	-1.25902	0.284244	-4.42937	9.45093e-06	0.000868449	Down
ENSG00000095637	SORBS1	protein_coding	chr10	95311771	95561414	173.641	1.09312	0.2329	4.69353	2.68535e-06	0.000366011	Up
ENSG00000099282	TSPAN15	protein_coding	chr10	69451465	69507666	29.1911	2.00289	0.289019	6.92998	4.2089e-12	1.08615e-08	Up
ENSG00000100234	TIMP3	protein_coding	chr22	32801701	32863043	26.6092	2.17641	0.420467	5.17617	2.26482e-07	5.58401e-05	Up
ENSG00000100290	BIK	protein_coding	chr22	43110750	43129712	174.439	-1.20801	0.254502	-4.74656	2.06905e-06	0.00030569	Down
ENSG00000100311	PDGFB	protein_coding	chr22	39223359	39244982	40.7328	1.33688	0.256824	5.20544	1.93536e-07	5.16662e-05	Up
ENSG00000100373	UPK3A	protein_coding	chr22	45284949	45295874	18.4074	-2.03803	0.42805	-4.7612	1.92449e-06	0.000291924	Down
ENSG00000100433	KCNK10	protein_coding	chr14	88180103	88326907	38.9639	-3.03795	0.546629	-5.5576	2.73513e-08	1.17847e-05	Down
ENSG00000100448	CTSG	protein_coding	chr14	24573518	24576250	9254.27	-1.77913	0.428611	-4.15091	3.31158e-05	0.00208098	Down
ENSG00000100678	SLC8A3	protein_coding	chr14	70044215	70189070	149.703	1.65548	0.426603	3.88061	0.000104195	0.00459378	Up
ENSG00000101162	TUBB1	protein_coding	chr20	59019429	59026654	345.012	1.11293	0.2643	4.21086	2.54403e-05	0.00174831	Up
ENSG00000101210	EEF1A2	protein_coding	chr20	63488014	63499185	34.4241	-1.3853	0.333377	-4.15537	3.24764e-05	0.00205413	Down
ENSG00000101342	TLDC2	protein_coding	chr20	36876121	36894235	525.496	-1.03615	0.259782	-3.98855	6.64789e-05	0.00338596	Down
ENSG00000101347	SAMHD1	protein_coding	chr20	36890229	36951843	13653.8	-1.13667	0.280226	-4.05625	4.98665e-05	0.00272254	Down
ENSG00000101460	MAP1LC3A	protein_coding	chr20	34546854	34560345	135.051	-1.25741	0.242424	-5.18683	2.13909e-07	5.41191e-05	Down
ENSG00000101846	STS	protein_coding	chrX	7147237	7804358	724.407	-1.18652	0.237003	-5.00632	5.54794e-07	0.000112236	Down
ENSG00000102230	PCYT1B	protein_coding	chrX	24558087	24672677	74.907	1.32838	0.340837	3.89739	9.72333e-05	0.00437143	Up
ENSG00000102287	GABRE	protein_coding	chrX	151953124	151974680	790.815	-3.17444	0.61239	-5.18368	2.17545e-07	5.43286e-05	Down
ENSG00000102854	MSLN	protein_coding	chr16	760734	768865	187.704	-2.83665	0.443715	-6.39296	1.62706e-10	2.33266e-07	Down
ENSG00000103089	FA2H	protein_coding	chr16	74712955	74774831	10.7642	1.23651	0.275197	4.49319	7.0165e-06	0.000710999	Up
ENSG00000103528	SYT17	protein_coding	chr16	19167971	19268332	117.898	-1.85521	0.368993	-5.02776	4.96241e-07	0.000104397	Down
ENSG00000103710	RASL12	protein_coding	chr15	65053337	65076690	11.2018	-2.73137	0.568289	-4.8063	1.5375e-06	0.00024695	Down
ENSG00000104055	TGM5	protein_coding	chr15	43232590	43266928	92.9545	-1.75204	0.420156	-4.16997	3.04646e-05	0.0019753	Down
ENSG00000104290	FZD3	protein_coding	chr8	28494205	28574267	223.422	1.36605	0.349125	3.91279	9.12377e-05	0.00419444	Up
ENSG00000104368	PLAT	protein_coding	chr8	42174718	42207676	31.5362	1.10355	0.229578	4.80689	1.533e-06	0.00024695	Up
ENSG00000104432	IL7	protein_coding	chr8	78675743	78805523	83.188	2.07362	0.354195	5.85445	4.78585e-09	3.17154e-06	Up
ENSG00000105376	ICAM5	protein_coding	chr19	10289952	10296778	338.614	1.65938	0.334163	4.96579	6.84209e-07	0.000130468	Up
ENSG00000105641	SLC5A5	protein_coding	chr19	17871945	17895174	50.0484	1.3647	0.285521	4.7797	1.75561e-06	0.000271831	Up
ENSG00000105974	CAV1	protein_coding	chr7	116525001	116561184	174.044	1.90309	0.3639	5.22972	1.69769e-07	4.72775e-05	Up
ENSG00000106689	LHX2	protein_coding	chr9	124001670	124033301	4.34966	-1.35964	0.348557	-3.90077	9.58867e-05	0.00433607	Down
ENSG00000107186	MPDZ	protein_coding	chr9	13105704	13279590	35.4841	2.78242	0.455895	6.10319	1.03971e-09	9.35957e-07	Up
ENSG00000107317	PTGDS	protein_coding	chr9	136975092	136981742	716.15	-2.23599	0.438462	-5.09963	3.4032e-07	7.65897e-05	Down
ENSG00000107551	RASSF4	protein_coding	chr10	44959407	44995891	2794.3	-1.16773	0.262786	-4.44365	8.84452e-06	0.000838479	Down
ENSG00000107984	DKK1	protein_coding	chr10	52314281	52318042	3.9789	2.41567	0.528545	4.57041	4.86768e-06	0.000539894	Up
ENSG00000108370	RGS9	protein_coding	chr17	65100812	65227703	26.2885	1.16556	0.27489	4.24008	2.23436e-05	0.00161061	Up
ENSG00000108813	DLX4	protein_coding	chr17	49968970	49974959	62.8823	-1.30946	0.279889	-4.6785	2.88979e-06	0.000389759	Down
ENSG00000108924	HLF	protein_coding	chr17	55264960	55325187	70.2776	1.58847	0.400775	3.9635	7.38596e-05	0.00363745	Up
ENSG00000109705	NKX3-2	protein_coding	chr4	13540830	13544508	4.7693	-3.18856	0.755017	-4.22316	2.409e-05	0.00168625	Down
ENSG00000109819	PPARGC1A	protein_coding	chr4	23755041	23904089	238.727	-2.28532	0.521277	-4.38408	1.16475e-05	0.000995282	Down
ENSG00000110042	DTX4	protein_coding	chr11	59171430	59208588	533.857	-1.08078	0.272104	-3.97192	7.12964e-05	0.00355926	Down
ENSG00000110077	MS4A6A	protein_coding	chr11	60172014	60184666	4668.13	-1.4537	0.35708	-4.07107	4.67985e-05	0.00260496	Down
ENSG00000110799	VWF	protein_coding	chr12	5948874	6124770	881.812	1.66075	0.342501	4.84888	1.2416e-06	0.000208962	Up
ENSG00000111344	RASAL1	protein_coding	chr12	113098819	113136239	20.212	2.03384	0.401049	5.07131	3.95097e-07	8.54402e-05	Up
ENSG00000111704	NANOG	protein_coding	chr12	7787794	7799146	7.61243	-1.04256	0.246581	-4.22805	2.35726e-05	0.00166814	Down
ENSG00000111885	MAN1A1	protein_coding	chr6	119177205	119349761	6830.81	1.00811	0.241088	4.18152	2.89564e-05	0.00191602	Up
ENSG00000112077	RHAG	protein_coding	chr6	49605175	49636839	671.249	1.58671	0.372293	4.262	2.0261e-05	0.00150246	Up
ENSG00000112276	BVES	protein_coding	chr6	105096822	105137157	25.0008	-2.62099	0.44782	-5.85279	4.83404e-09	3.17154e-06	Down
ENSG00000113296	THBS4	protein_coding	chr5	79991311	80083287	189.534	-1.05127	0.238614	-4.40572	1.05434e-05	0.000929664	Down
ENSG00000114279	FGF12	protein_coding	chr3	192139395	192767764	1.48354	1.96968	0.454752	4.33133	1.48212e-05	0.00119161	Up
ENSG00000114923	SLC4A3	protein_coding	chr2	219627394	219641980	113.975	-1.59011	0.367699	-4.32449	1.52887e-05	0.00122061	Down
ENSG00000115009	CCL20	protein_coding	chr2	227805739	227817564	3.28095	-2.10128	0.52768	-3.98211	6.83057e-05	0.00346533	Down
ENSG00000115221	ITGB6	protein_coding	chr2	160099667	160200313	28.4856	-1.03695	0.26132	-3.96814	7.24372e-05	0.00359484	Down
ENSG00000115641	FHL2	protein_coding	chr2	105357712	105438513	161.832	1.64612	0.260862	6.31033	2.78449e-10	3.29677e-07	Up
ENSG00000115705	TPO	protein_coding	chr2	1374066	1543711	112.033	2.71406	0.585743	4.63353	3.59475e-06	0.00044315	Up
ENSG00000116117	PARD3B	protein_coding	chr2	204545475	205620162	40.8079	1.85103	0.45433	4.07419	4.61751e-05	0.00259385	Up
ENSG00000116147	TNR	protein_coding	chr1	175315194	175743616	20.1127	-1.34159	0.327265	-4.09938	4.14251e-05	0.00241495	Down
ENSG00000116675	DNAJC6	protein_coding	chr1	65248219	65415871	343.539	1.17876	0.306251	3.849	0.0001186	0.00498395	Up
ENSG00000117122	MFAP2	protein_coding	chr1	16974502	16980632	32.948	1.63009	0.374205	4.35614	1.32374e-05	0.00109958	Up
ENSG00000117400	MPL	protein_coding	chr1	43337818	43354466	851.659	2.18026	0.270831	8.05028	8.26068e-16	7.99407e-12	Up
ENSG00000117525	F3	protein_coding	chr1	94529173	94541759	192.143	-2.28689	0.387711	-5.89844	3.66958e-09	2.58265e-06	Down
ENSG00000118200	CAMSAP2	protein_coding	chr1	200739558	200860704	127.945	-1.07169	0.276811	-3.87156	0.000108142	0.00471936	Down
ENSG00000118257	NRP2	protein_coding	chr2	205681990	205798133	112.298	1.48157	0.358854	4.12861	3.64958e-05	0.00222475	Up
ENSG00000118473	SGIP1	protein_coding	chr1	66533383	66751139	23.4982	1.38948	0.300761	4.61989	3.83944e-06	0.000460127	Up
ENSG00000119547	ONECUT2	protein_coding	chr18	57435374	57491298	33.7069	-2.30489	0.470517	-4.89863	9.65085e-07	0.000170582	Down
ENSG00000119862	LGALSL	protein_coding	chr2	64453969	64461381	127.685	1.74599	0.298698	5.84532	5.05588e-09	3.2618e-06	Up
ENSG00000119865	CNRIP1	protein_coding	chr2	68284171	68320051	363.449	1.25302	0.274049	4.57226	4.82502e-06	0.000538247	Up
ENSG00000119915	ELOVL3	protein_coding	chr10	102226299	102229589	28.926	-1.647	0.365457	-4.50667	6.58535e-06	0.000681584	Down
ENSG00000120156	TEK	protein_coding	chr9	27109141	27230174	59.9953	1.84879	0.287335	6.43427	1.24066e-10	1.84711e-07	Up
ENSG00000120217	CD274	protein_coding	chr9	5450503	5470566	61.2096	1.17717	0.226121	5.20595	1.93011e-07	5.16662e-05	Up
ENSG00000120279	MYCT1	protein_coding	chr6	152697895	152724567	181.293	2.14694	0.498243	4.30902	1.6398e-05	0.00127139	Up
ENSG00000120332	TNN	protein_coding	chr1	175067833	175148075	38.2023	-2.06467	0.444549	-4.64442	3.41038e-06	0.000431372	Down
ENSG00000121064	SCPEP1	protein_coding	chr17	56978129	57006768	3147.75	-1.3414	0.288224	-4.65402	3.25532e-06	0.000420659	Down
ENSG00000121316	PLBD1	protein_coding	chr12	14503661	14567883	1737.91	-1.77786	0.419903	-4.23398	2.29592e-05	0.00163959	Down
ENSG00000121552	CSTA	protein_coding	chr3	122325248	122341969	1183.01	-1.52353	0.310055	-4.91373	8.93577e-07	0.000159118	Down
ENSG00000122862	SRGN	protein_coding	chr10	69088103	69104805	59981	-1.09545	0.258749	-4.23363	2.29949e-05	0.00163959	Down
ENSG00000124205	EDN3	protein_coding	chr20	59300443	59325992	4.20343	-2.61036	0.643515	-4.0564	4.98342e-05	0.00272254	Down
ENSG00000124302	CHST8	protein_coding	chr19	33621953	33773509	3.87906	1.67975	0.372555	4.50872	6.52197e-06	0.000676834	Up
ENSG00000124429	POF1B	protein_coding	chrX	85277396	85379717	8.23829	2.12974	0.378777	5.62268	1.8802e-08	9.0976e-06	Up
ENSG00000124721	DNAH8	protein_coding	chr6	38715311	39030792	36.6759	1.44908	0.372817	3.88685	0.000101553	0.00451627	Up
ENSG00000125255	SLC10A2	protein_coding	chr13	103043998	103066417	28.4063	-6.06389	0.913899	-6.63519	3.2409e-11	5.92996e-08	Down
ENSG00000125869	LAMP5	protein_coding	chr20	9514358	9530524	324.028	-2.87617	0.590267	-4.87265	1.1011e-06	0.000190506	Down
ENSG00000127533	F2RL3	protein_coding	chr19	16888999	16892606	40.1616	1.85528	0.285699	6.49382	8.36891e-11	1.3498e-07	Up
ENSG00000127903	ZNF835	protein_coding	chr19	56661980	56671783	48.7031	1.36214	0.346292	3.93352	8.3711e-05	0.00394205	Up
ENSG00000128342	LIF	protein_coding	chr22	30240453	30246759	62.753	1.406	0.32513	4.32442	1.52935e-05	0.00122061	Up
ENSG00000128683	GAD1	protein_coding	chr2	170813213	170861151	67.0238	1.38975	0.357618	3.88613	0.000101855	0.00451627	Up
ENSG00000128849	CGNL1	protein_coding	chr15	57375967	57550727	19.6675	-1.42116	0.346278	-4.10409	4.05912e-05	0.00238428	Down
ENSG00000129988	LBP	protein_coding	chr20	38346482	38377013	58.0032	1.92921	0.462201	4.17397	2.99343e-05	0.00195731	Up
ENSG00000130529	TRPM4	protein_coding	chr19	49157741	49211836	203.703	-1.74248	0.404496	-4.30779	1.64893e-05	0.00127139	Down
ENSG00000130702	LAMA5	protein_coding	chr20	62307955	62367312	866.949	1.27571	0.270125	4.72267	2.32767e-06	0.000330043	Up
ENSG00000130707	ASS1	protein_coding	chr9	130444961	130501274	140.164	-2.82305	0.445086	-6.34271	2.25762e-10	2.913e-07	Down
ENSG00000131015	ULBP2	protein_coding	chr6	149942014	149949235	5.59675	-1.92899	0.44766	-4.30905	1.63957e-05	0.00127139	Down
ENSG00000131386	GALNT15	protein_coding	chr3	16174680	16231992	11.5343	1.2457	0.291436	4.27435	1.91698e-05	0.00143534	Up
ENSG00000131398	KCNC3	protein_coding	chr19	50311937	50333515	231.058	-1.43531	0.35932	-3.99451	6.48293e-05	0.00331503	Down
ENSG00000131724	IL13RA1	protein_coding	chrX	118727133	118794535	2183.02	-1.16281	0.259336	-4.48381	7.33227e-06	0.000732334	Down
ENSG00000132470	ITGB4	protein_coding	chr17	75721328	75757818	204.607	1.35522	0.272571	4.97199	6.62691e-07	0.000127622	Up
ENSG00000132965	ALOX5AP	protein_coding	chr13	30713478	30764426	1871.8	-1.45551	0.28629	-5.08405	3.69465e-07	8.1735e-05	Down
ENSG00000133026	MYH10	protein_coding	chr17	8474207	8630761	913.741	1.10866	0.202638	5.47115	4.47123e-08	1.76609e-05	Up
ENSG00000133055	MYBPH	protein_coding	chr1	203167811	203175826	35.0705	-2.1141	0.501164	-4.21839	2.46053e-05	0.00171016	Down
ENSG00000133962	CATSPERB	protein_coding	chr14	91580696	91780707	22.6426	1.41645	0.312287	4.53574	5.74026e-06	0.000615512	Up
ENSG00000134138	MEIS2	protein_coding	chr15	36889204	37101299	28.6657	1.91899	0.372593	5.15036	2.59991e-07	6.13658e-05	Up
ENSG00000134207	SYT6	protein_coding	chr1	114089291	114153919	9.34967	-1.71472	0.425665	-4.02833	5.61751e-05	0.00298693	Down
ENSG00000134247	PTGFRN	protein_coding	chr1	116909916	116990353	241.76	-1.44735	0.329975	-4.38623	1.15331e-05	0.000989874	Down
ENSG00000134321	RSAD2	protein_coding	chr2	6865806	6898239	479.741	1.1585	0.209073	5.54111	3.00567e-08	1.25104e-05	Up
ENSG00000134548	SPX	protein_coding	chr12	21526296	21541249	24.9411	2.51699	0.340558	7.39079	1.45956e-13	5.73035e-10	Up
ENSG00000134769	DTNA	protein_coding	chr18	34493290	34891844	258.837	-2.77031	0.452472	-6.1226	9.20619e-10	8.48482e-07	Down
ENSG00000135063	FAM189A2	protein_coding	chr9	69324567	69392558	5.53525	1.31515	0.301633	4.36008	1.30017e-05	0.00108466	Up
ENSG00000135324	MRAP2	protein_coding	chr6	84033772	84090881	1.8692	1.82332	0.433945	4.20173	2.64882e-05	0.00179883	Up
ENSG00000135338	LCA5	protein_coding	chr6	79484991	79537458	93.5405	1.13384	0.272939	4.15418	3.26456e-05	0.00205476	Up
ENSG00000135409	AMHR2	protein_coding	chr12	53423855	53431672	13.5651	1.32189	0.294829	4.48359	7.33967e-06	0.000732334	Up
ENSG00000135424	ITGA7	protein_coding	chr12	55684568	55716043	534.877	-1.12986	0.289475	-3.90315	9.49481e-05	0.00430873	Down
ENSG00000135678	CPM	protein_coding	chr12	68842197	68971570	671.851	-1.84344	0.342986	-5.37469	7.67147e-08	2.60487e-05	Down
ENSG00000135919	SERPINE2	protein_coding	chr2	223975045	224039318	261.025	1.7269	0.330837	5.21981	1.7911e-07	4.91145e-05	Up
ENSG00000136014	USP44	protein_coding	chr12	95516560	95551476	144.064	-1.51212	0.360095	-4.19923	2.67819e-05	0.00181559	Down
ENSG00000136250	AOAH	protein_coding	chr7	36512941	36724549	3877.68	-1.10253	0.244922	-4.50154	6.74618e-06	0.000692674	Down
ENSG00000136826	KLF4	protein_coding	chr9	107484852	107490482	2594.59	-1.35308	0.328574	-4.11806	3.82078e-05	0.00229656	Down
ENSG00000136943	CTSV	protein_coding	chr9	97029677	97039643	13.5086	-2.54723	0.450659	-5.65222	1.58387e-08	7.96234e-06	Down
ENSG00000137090	DMRT1	protein_coding	chr9	841690	969090	1.72938	-2.12337	0.506636	-4.1911	2.77603e-05	0.00186234	Down
ENSG00000137507	LRRC32	protein_coding	chr11	76657524	76670747	62.101	2.0842	0.335076	6.22008	4.96911e-10	5.3713e-07	Up
ENSG00000137558	PI15	protein_coding	chr8	74824534	74855029	38.9491	-3.60958	0.738967	-4.88462	1.03626e-06	0.000180687	Down
ENSG00000137699	TRIM29	protein_coding	chr11	120111286	120185529	10.2763	1.67333	0.411914	4.06233	4.85863e-05	0.0026791	Up
ENSG00000137875	BCL2L10	protein_coding	chr15	52109263	52112775	36.5634	-1.8382	0.412232	-4.45913	8.22917e-06	0.000799785	Down
ENSG00000138083	SIX3	protein_coding	chr2	44941702	44946071	171.952	-3.68602	0.673129	-5.47595	4.35162e-08	1.73657e-05	Down
ENSG00000138669	PRKG2	protein_coding	chr4	81087370	81215117	87.5918	3.31951	0.362744	9.1511	5.63587e-20	1.09079e-15	Up
ENSG00000138759	FRAS1	protein_coding	chr4	78057323	78544269	9.66243	1.50865	0.345792	4.36289	1.28353e-05	0.00107542	Up
ENSG00000140538	NTRK3	protein_coding	chr15	87859751	88256768	19.162	-1.8403	0.397097	-4.63438	3.58008e-06	0.000442752	Down
ENSG00000140968	IRF8	protein_coding	chr16	85899162	85922606	4133.95	-1.41647	0.31486	-4.49873	6.83596e-06	0.000699843	Down
ENSG00000143341	HMCN1	protein_coding	chr1	185734391	186190949	19.0087	1.49066	0.31106	4.7922	1.64966e-06	0.000260639	Up
ENSG00000144057	ST6GAL2	protein_coding	chr2	106801600	106887108	22.583	1.79787	0.377277	4.76539	1.88486e-06	0.000288439	Up
ENSG00000144583	MARCHF4	protein_coding	chr2	216257865	216372483	3.44084	1.27914	0.316516	4.0413	5.31554e-05	0.00286573	Up
ENSG00000144668	ITGA9	protein_coding	chr3	37452115	37823507	2435.93	1.28923	0.318787	4.04417	5.25084e-05	0.00283875	Up
ENSG00000145708	CRHBP	protein_coding	chr5	76953045	76981158	635.468	1.53606	0.306097	5.01822	5.21518e-07	0.000108088	Up
ENSG00000145850	TIMD4	protein_coding	chr5	156919292	156963226	53.0198	1.7446	0.332606	5.24523	1.56091e-07	4.44273e-05	Up
ENSG00000146013	GFRA3	protein_coding	chr5	138252380	138274621	12.6236	-2.49082	0.417928	-5.95993	2.52351e-09	1.95365e-06	Down
ENSG00000147434	CHRNA6	protein_coding	chr8	42752620	42796392	36.0084	-2.3947	0.405615	-5.90386	3.5509e-09	2.5454e-06	Down
ENSG00000147570	DNAJC5B	protein_coding	chr8	66021553	66101245	16.9037	-1.73416	0.314628	-5.51178	3.55229e-08	1.43235e-05	Down
ENSG00000147642	SYBU	protein_coding	chr8	109573978	109691791	20.4938	1.04931	0.258028	4.06665	4.76941e-05	0.00264119	Up
ENSG00000147862	NFIB	protein_coding	chr9	14081843	14398983	47.9471	2.04776	0.387714	5.28163	1.28043e-07	3.87052e-05	Up
ENSG00000149403	GRIK4	protein_coding	chr11	120511746	120988906	7.09258	1.38745	0.299337	4.63508	3.56796e-06	0.000442667	Up
ENSG00000149527	PLCH2	protein_coding	chr1	2425980	2505532	152.217	1.02005	0.229526	4.44416	8.82372e-06	0.000838479	Up
ENSG00000149557	FEZ1	protein_coding	chr11	125442881	125592568	54.188	-1.64877	0.358611	-4.59766	4.27269e-06	0.000492237	Down
ENSG00000149564	ESAM	protein_coding	chr11	124752583	124762290	457.85	1.24034	0.286203	4.33379	1.46567e-05	0.00118444	Up
ENSG00000149972	CNTN5	protein_coding	chr11	99020949	100358885	4.31495	3.10029	0.582353	5.32373	1.01659e-07	3.25217e-05	Up
ENSG00000150275	PCDH15	protein_coding	chr10	53802771	55627942	11.014	3.89092	0.699542	5.56209	2.6656e-08	1.17253e-05	Up
ENSG00000150540	HNMT	protein_coding	chr2	137964020	138016364	540.7	-1.59102	0.397657	-4.00098	6.30812e-05	0.00324709	Down
ENSG00000150637	CD226	protein_coding	chr18	69831158	69961803	430.239	1.07861	0.231809	4.65302	3.27103e-06	0.000420659	Up
ENSG00000150687	PRSS23	protein_coding	chr11	86791059	86952910	71.7836	1.18215	0.257953	4.58282	4.58737e-06	0.000519218	Up
ENSG00000151062	CACNA2D4	protein_coding	chr12	1791963	1918666	1775.14	-1.36895	0.282209	-4.85084	1.22942e-06	0.000207815	Down
ENSG00000151090	THRB	protein_coding	chr3	24117153	24495756	47.0693	1.7734	0.333423	5.31876	1.04477e-07	3.26147e-05	Up
ENSG00000151790	TDO2	protein_coding	chr4	155854738	155920406	9.4137	1.64198	0.419794	3.91139	9.17672e-05	0.00420076	Up
ENSG00000152056	AP1S3	protein_coding	chr2	223751686	223838027	377.94	-1.18856	0.241116	-4.92944	8.24678e-07	0.000149871	Down
ENSG00000152092	ASTN1	protein_coding	chr1	176857302	177164973	6.90643	-2.98882	0.672534	-4.44412	8.82517e-06	0.000838479	Down
ENSG00000152192	POU4F1	protein_coding	chr13	78598362	78603552	1108.59	2.74534	0.701955	3.91099	9.19178e-05	0.00420076	Up
ENSG00000152377	SPOCK1	protein_coding	chr5	136975298	137598379	96.7086	-2.29115	0.394283	-5.81094	6.21236e-09	3.82775e-06	Down
ENSG00000152380	FAM151B	protein_coding	chr5	80487969	80542563	154.515	-1.11937	0.22062	-5.07375	3.90051e-07	8.48229e-05	Down
ENSG00000152463	OLAH	protein_coding	chr10	15032227	15073853	9.77291	-2.05665	0.441336	-4.66006	3.16115e-06	0.000416208	Down
ENSG00000152503	TRIM36	protein_coding	chr5	115124762	115180546	75.0763	-1.32196	0.332537	-3.97536	7.02718e-05	0.00353726	Down
ENSG00000152939	MARVELD2	protein_coding	chr5	69415065	69444330	61.9921	-1.28028	0.301728	-4.24317	2.20383e-05	0.00159753	Down
ENSG00000152952	PLOD2	protein_coding	chr3	146069440	146163653	46.2374	2.65188	0.444416	5.96713	2.41466e-09	1.90753e-06	Up
ENSG00000153012	LGI2	protein_coding	chr4	24998847	25030946	34.4337	-1.36521	0.353429	-3.86274	0.00011212	0.00482766	Down
ENSG00000153253	SCN3A	protein_coding	chr2	165087522	165204067	109.427	-1.7849	0.398532	-4.47869	7.51041e-06	0.000744467	Down
ENSG00000153291	SLC25A27	protein_coding	chr6	46652915	46678190	50.8333	1.78517	0.369609	4.82989	1.36608e-06	0.000225019	Up
ENSG00000154133	ROBO4	protein_coding	chr11	124883691	124898500	456.762	1.72826	0.356689	4.84529	1.26426e-06	0.000211855	Up
ENSG00000154310	TNIK	protein_coding	chr3	171058414	171460408	671.199	1.03034	0.246187	4.18519	2.84934e-05	0.00189836	Up
ENSG00000154783	FGD5	protein_coding	chr3	14810853	14934571	265.033	2.06703	0.465203	4.44329	8.85939e-06	0.000838479	Up
ENSG00000154917	RAB6B	protein_coding	chr3	133824235	133895882	299.442	1.07746	0.23983	4.49261	7.03564e-06	0.000711077	Up
ENSG00000155719	OTOA	protein_coding	chr16	21663968	21761935	34.8646	-1.59658	0.323815	-4.93052	8.20105e-07	0.000149871	Down
ENSG00000155962	CLIC2	protein_coding	chrX	155276211	155334657	306.891	1.20053	0.287006	4.18294	2.87763e-05	0.00191064	Up
ENSG00000155980	KIF5A	protein_coding	chr12	57550044	57586633	39.3166	2.1195	0.389647	5.43953	5.34217e-08	2.03228e-05	Up
ENSG00000156049	GNA14	protein_coding	chr9	77423079	77648322	47.6595	-1.18043	0.289094	-4.08321	4.44182e-05	0.00252479	Down
ENSG00000156219	ART3	protein_coding	chr4	76011184	76112802	12.0758	-1.15643	0.273182	-4.23317	2.30421e-05	0.00163959	Down
ENSG00000156413	FUT6	protein_coding	chr19	5830408	5839722	29.6157	1.33233	0.337049	3.95293	7.72015e-05	0.0037463	Up
ENSG00000156463	SH3RF2	protein_coding	chr5	145936578	146081791	6.02719	1.13312	0.264152	4.28964	1.78961e-05	0.00135301	Up
ENSG00000158125	XDH	protein_coding	chr2	31334321	31414742	4.7165	-1.66811	0.399191	-4.17872	2.93155e-05	0.00193647	Down
ENSG00000158186	MRAS	protein_coding	chr3	138347648	138405534	196.904	-1.43779	0.357262	-4.02448	5.71023e-05	0.00302377	Down
ENSG00000158786	PLA2G2F	protein_coding	chr1	20139323	20150381	38.9486	-2.80754	0.463023	-6.06351	1.33182e-09	1.14563e-06	Down
ENSG00000159307	SCUBE1	protein_coding	chr22	43197280	43343372	1216.59	-2.52699	0.408661	-6.18359	6.26602e-10	6.38293e-07	Down
ENSG00000159387	IRX6	protein_coding	chr16	55324203	55330756	3.20837	2.38627	0.583224	4.09152	4.2856e-05	0.00246755	Up
ENSG00000160145	KALRN	protein_coding	chr3	124080023	124726325	90.9473	1.54519	0.312662	4.94206	7.73033e-07	0.000143862	Up
ENSG00000160185	UBASH3A	protein_coding	chr21	42403447	42447684	165.673	1.0945	0.247883	4.4154	1.00822e-05	0.000899245	Up
ENSG00000160188	RSPH1	protein_coding	chr21	42472486	42496246	34.1137	1.41021	0.259928	5.42539	5.78279e-08	2.13187e-05	Up
ENSG00000160963	COL26A1	protein_coding	chr7	101362875	101559024	10.3996	-1.49533	0.386992	-3.864	0.000111547	0.0048137	Down
ENSG00000161973	CCDC42	protein_coding	chr17	8729935	8745219	12.3382	1.57486	0.283387	5.55729	2.73998e-08	1.17847e-05	Up
ENSG00000162105	SHANK2	protein_coding	chr11	70467856	71252577	19.6801	1.34976	0.330333	4.08607	4.38751e-05	0.00251209	Up
ENSG00000162367	TAL1	protein_coding	chr1	47216290	47232220	1040.1	1.80415	0.332087	5.43277	5.54854e-08	2.06518e-05	Up
ENSG00000162493	PDPN	protein_coding	chr1	13583465	13617957	13.7825	-4.18584	0.744938	-5.61904	1.92019e-08	9.1764e-06	Down
ENSG00000162687	KCNT2	protein_coding	chr1	196225779	196609225	5.24465	1.53557	0.389344	3.94399	8.01353e-05	0.00382015	Up
ENSG00000163081	CCDC140	protein_coding	chr2	222298147	222305217	2.05796	-2.44536	0.615662	-3.97191	7.12982e-05	0.00355926	Down
ENSG00000163092	XIRP2	protein_coding	chr2	166888480	167259753	55.2804	1.90099	0.475345	3.99918	6.35619e-05	0.00325883	Up
ENSG00000163359	COL6A3	protein_coding	chr2	237324003	237414207	267.589	1.6322	0.365067	4.47095	7.78727e-06	0.000763922	Up
ENSG00000163491	NEK10	protein_coding	chr3	27110085	27369460	64.1665	-1.19201	0.302921	-3.93505	8.31789e-05	0.00392655	Down
ENSG00000163536	SERPINI1	protein_coding	chr3	167735243	167825568	86.9025	1.05651	0.196093	5.38779	7.13309e-08	2.53316e-05	Up
ENSG00000163734	CXCL3	protein_coding	chr4	74036589	74038807	138.9	1.34851	0.291949	4.619	3.85596e-06	0.00046068	Up
ENSG00000163736	PPBP	protein_coding	chr4	73986439	73988190	729.68	2.00577	0.421924	4.75387	1.99555e-06	0.00029769	Up
ENSG00000163737	PF4	protein_coding	chr4	73980811	73982027	253.434	1.88218	0.428396	4.39356	1.1151e-05	0.000965646	Up
ENSG00000163814	CDCP1	protein_coding	chr3	45082277	45146422	366.265	1.56282	0.35077	4.45541	8.37342e-06	0.000810317	Up
ENSG00000164120	HPGD	protein_coding	chr4	174490175	174523154	387.288	1.58567	0.401835	3.94608	7.94415e-05	0.00380111	Up
ENSG00000164181	ELOVL7	protein_coding	chr5	60751791	60844274	177.128	1.49494	0.322756	4.63181	3.62488e-06	0.000445446	Up
ENSG00000164484	TMEM200A	protein_coding	chr6	130365734	130443063	35.6915	1.85657	0.331076	5.60768	2.05061e-08	9.5635e-06	Up
ENSG00000164485	IL22RA2	protein_coding	chr6	137143820	137173648	7.92831	-3.77944	0.642864	-5.87907	4.1258e-09	2.85189e-06	Down
ENSG00000164509	IL31RA	protein_coding	chr5	55851357	55922854	86.0101	-2.39216	0.464079	-5.15464	2.54123e-07	6.03486e-05	Down
ENSG00000164742	ADCY1	protein_coding	chr7	45574140	45723116	54.6707	-1.66422	0.305974	-5.4391	5.35514e-08	2.03228e-05	Down
ENSG00000164825	DEFB1	protein_coding	chr8	6870592	6877936	115.544	-4.06923	0.529354	-7.68717	1.5043e-14	9.70501e-11	Down
ENSG00000165092	ALDH1A1	protein_coding	chr9	72900671	73080442	452.208	1.74122	0.422756	4.11873	3.80968e-05	0.00229533	Up
ENSG00000165105	RASEF	protein_coding	chr9	82979590	83063177	5.5477	2.65417	0.406847	6.52375	6.8573e-11	1.15408e-07	Up
ENSG00000165125	TRPV6	protein_coding	chr7	142871208	142885745	83.2967	-1.10132	0.264802	-4.15904	3.19587e-05	0.0020414	Down
ENSG00000165131	LLCFC1	protein_coding	chr7	142939343	142940865	16.7662	1.27981	0.308653	4.14645	3.37667e-05	0.00211159	Up
ENSG00000165140	FBP1	protein_coding	chr9	94603133	94640249	613.305	-1.71193	0.345526	-4.95456	7.24959e-07	0.00013689	Down
ENSG00000165553	NGB	protein_coding	chr14	77265483	77271312	5.55604	-2.79937	0.659089	-4.24733	2.16334e-05	0.00157408	Down
ENSG00000165655	ZNF503	protein_coding	chr10	75397830	75401764	275.469	-1.67429	0.317973	-5.26552	1.39795e-07	4.13078e-05	Down
ENSG00000165716	DIPK1B	protein_coding	chr9	136712572	136724742	1058.5	1.30882	0.223169	5.8647	4.49946e-09	3.05561e-06	Up
ENSG00000165731	RET	protein_coding	chr10	43077064	43130351	184.64	-1.54517	0.288356	-5.35855	8.38909e-08	2.75198e-05	Down
ENSG00000165929	TC2N	protein_coding	chr14	91779746	91867536	618.406	1.07603	0.261911	4.10836	3.98472e-05	0.00235848	Up
ENSG00000165966	PDZRN4	protein_coding	chr12	41188320	41574745	16.2229	1.46361	0.357021	4.09952	4.14007e-05	0.00241495	Up
ENSG00000166091	CMTM5	protein_coding	chr14	23376773	23379772	39.6067	1.52729	0.387681	3.93956	8.16297e-05	0.00387706	Up
ENSG00000166159	LRTM2	protein_coding	chr12	1820267	1836753	28.3313	-1.25512	0.313463	-4.00406	6.22657e-05	0.00321871	Down
ENSG00000166165	CKB	protein_coding	chr14	103519667	103522833	267.185	1.30837	0.31345	4.17409	2.99174e-05	0.00195731	Up
ENSG00000166278	C2	protein_coding	chr6	31897785	31945672	329.286	-2.21081	0.393641	-5.61629	1.95097e-08	9.20978e-06	Down
ENSG00000166342	NETO1	protein_coding	chr18	72742314	72868146	45.6367	-1.84853	0.449338	-4.1139	3.89027e-05	0.00232296	Down
ENSG00000166394	CYB5R2	protein_coding	chr11	7665100	7677222	32.9777	-1.94675	0.377515	-5.15675	2.51273e-07	6.03486e-05	Down
ENSG00000166401	SERPINB8	protein_coding	chr18	63970029	64019779	2374.96	-1.19286	0.227251	-5.24909	1.5285e-07	4.41544e-05	Down
ENSG00000166450	PRTG	protein_coding	chr15	55611544	55743152	10.6794	1.96909	0.366769	5.36875	7.92826e-08	2.65519e-05	Up
ENSG00000166510	CCDC68	protein_coding	chr18	54901509	54959461	17.7216	1.27199	0.283691	4.48373	7.33484e-06	0.000732334	Up
ENSG00000166840	GLYATL1	protein_coding	chr11	58905398	59043527	41.2915	1.32783	0.320771	4.1395	3.48057e-05	0.00215913	Up
ENSG00000167194	C16orf92	protein_coding	chr16	30023334	30027736	3.47653	-1.27548	0.288906	-4.41486	1.01075e-05	0.000899426	Down
ENSG00000167355	OR51B5	protein_coding	chr11	5303444	5505652	4.06551	1.18833	0.288876	4.11364	3.8947e-05	0.00232296	Up
ENSG00000167741	GGT6	protein_coding	chr17	4556927	4560818	5.05554	-1.17322	0.297889	-3.93845	8.20091e-05	0.00388555	Down
ENSG00000167748	KLK1	protein_coding	chr19	50819146	50823787	33.8986	-2.15856	0.382759	-5.63949	1.70552e-08	8.35684e-06	Down
ENSG00000168004	PLAAT5	protein_coding	chr11	63461404	63491194	38.3506	-2.47475	0.443557	-5.57932	2.41463e-08	1.07434e-05	Down
ENSG00000168389	MFSD2A	protein_coding	chr1	39955112	39969968	317.857	-1.29302	0.252327	-5.12436	2.98544e-07	6.91997e-05	Down
ENSG00000168497	CAVIN2	protein_coding	chr2	191834310	191847088	637.994	1.53265	0.328049	4.67201	2.9826e-06	0.000398116	Up
ENSG00000168528	SERINC2	protein_coding	chr1	31409565	31434680	301.222	-2.00242	0.370282	-5.40783	6.37945e-08	2.32964e-05	Down
ENSG00000168671	UGT3A2	protein_coding	chr5	36035021	36071358	413.08	-2.57274	0.516863	-4.9776	6.43774e-07	0.000125858	Down
ENSG00000169122	FAM110B	protein_coding	chr8	57994509	58204279	104.882	-1.60053	0.407842	-3.9244	8.69454e-05	0.00407454	Down
ENSG00000169385	RNASE2	protein_coding	chr14	20955487	20956436	9678.6	-1.51638	0.291715	-5.19814	2.01292e-07	5.29176e-05	Down
ENSG00000169397	RNASE3	protein_coding	chr14	20891399	20892348	2088.69	-1.50457	0.348571	-4.3164	1.58598e-05	0.00124936	Down
ENSG00000169413	RNASE6	protein_coding	chr14	20781268	20782467	1602.43	-1.39514	0.317107	-4.39958	1.08461e-05	0.000947727	Down
ENSG00000169676	DRD5	protein_coding	chr4	9781634	9784009	9.55193	-1.25748	0.309818	-4.05878	4.93301e-05	0.00270853	Down
ENSG00000169704	GP9	protein_coding	chr3	129060767	129062406	56.8447	1.49174	0.32968	4.52482	6.04475e-06	0.000639307	Up
ENSG00000169715	MT1E	protein_coding	chr16	56625475	56627112	48.3134	-1.66822	0.37519	-4.44634	8.73452e-06	0.000834826	Down
ENSG00000169752	NRG4	protein_coding	chr15	75935969	76059795	473.041	-1.01302	0.256268	-3.953	7.71789e-05	0.0037463	Down
ENSG00000169855	ROBO1	protein_coding	chr3	78597239	79767998	374.528	3.11832	0.578614	5.3893	7.0734e-08	2.53316e-05	Up
ENSG00000169900	PYDC1	protein_coding	chr16	31215962	31217135	6.14534	-1.57939	0.370434	-4.26361	2.01148e-05	0.00149735	Down
ENSG00000169946	ZFPM2	protein_coding	chr8	104590733	105804539	49.814	2.57288	0.464063	5.54423	2.95247e-08	1.24225e-05	Up
ENSG00000170091	NSG2	protein_coding	chr5	174045706	174243501	2.02876	1.51421	0.328074	4.61546	3.9223e-06	0.000464307	Up
ENSG00000170608	FOXA3	protein_coding	chr19	45863989	45873797	4.95752	1.93941	0.356836	5.435	5.47964e-08	2.05933e-05	Up
ENSG00000171101	SIGLEC17P	transcribed_unprocessed_pseudogene	chr19	51167328	51173524	350.877	-1.18086	0.273674	-4.31484	1.59716e-05	0.00125405	Down
ENSG00000171180	OR2M4	protein_coding	chr1	248231417	248244679	1.84295	1.77409	0.458896	3.86599	0.000110638	0.00478121	Up
ENSG00000171243	SOSTDC1	protein_coding	chr7	16461481	16530580	43.9762	2.4483	0.479116	5.11003	3.22102e-07	7.37767e-05	Up
ENSG00000171659	GPR34	protein_coding	chrX	41688973	41697275	185.83	-1.07051	0.271237	-3.94678	7.92107e-05	0.00379476	Down
ENSG00000171724	VAT1L	protein_coding	chr16	77788564	77980107	23.7219	-2.1099	0.514142	-4.10374	4.06528e-05	0.00238428	Down
ENSG00000171812	COL8A2	protein_coding	chr1	36095239	36125222	187.284	-1.188	0.298742	-3.97668	6.9885e-05	0.0035238	Down
ENSG00000171843	MLLT3	protein_coding	chr9	20341669	20622518	646.499	1.38145	0.28271	4.88645	1.02669e-06	0.000179828	Up
ENSG00000171951	SCG2	protein_coding	chr2	223596940	223602361	13.1343	-1.65034	0.377244	-4.37474	1.21577e-05	0.0010253	Down
ENSG00000172137	CALB2	protein_coding	chr16	71358713	71390436	1.72479	2.00795	0.489032	4.10596	4.02631e-05	0.00236861	Up
ENSG00000172572	PDE3A	protein_coding	chr12	20369245	20684381	87.685	2.1006	0.349525	6.00988	1.85662e-09	1.52911e-06	Up
ENSG00000172752	COL6A5	protein_coding	chr3	130345516	130484844	33.3287	1.84543	0.470936	3.91865	8.90476e-05	0.00412314	Up
ENSG00000172867	KRT2	protein_coding	chr12	52644558	52652211	5.17663	1.37925	0.334888	4.11854	3.8128e-05	0.00229533	Up
ENSG00000172935	MRGPRF	protein_coding	chr11	69004395	69013382	9.54353	-1.85726	0.427864	-4.34077	1.41986e-05	0.00115952	Down
ENSG00000172987	HPSE2	protein_coding	chr10	98457077	99235862	4.53277	2.68396	0.416837	6.43887	1.20365e-10	1.84711e-07	Up
ENSG00000173546	CSPG4	protein_coding	chr15	75674322	75712848	238.998	-1.85235	0.328417	-5.64025	1.69807e-08	8.35684e-06	Down
ENSG00000174171	AC020659.1	lncRNA	chr15	41892777	41899528	40.4872	1.32414	0.2659	4.97987	6.36277e-07	0.000125024	Up
ENSG00000174175	SELP	protein_coding	chr1	169588849	169630193	368.8	2.1602	0.292272	7.39106	1.45668e-13	5.73035e-10	Up
ENSG00000174502	SLC26A9	protein_coding	chr1	205913048	205943460	14.3629	-1.85787	0.406038	-4.57561	4.74827e-06	0.000534305	Down
ENSG00000174697	LEP	protein_coding	chr7	128241278	128257629	8.92415	1.72743	0.409647	4.21688	2.47705e-05	0.00171528	Up
ENSG00000174808	BTC	protein_coding	chr4	74744759	74794523	7.15687	1.95979	0.479596	4.08634	4.38228e-05	0.00251209	Up
ENSG00000174950	CD164L2	protein_coding	chr1	27379176	27383333	4.22018	-1.60264	0.37932	-4.22504	2.389e-05	0.00167786	Down
ENSG00000174951	FUT1	protein_coding	chr19	48748011	48755390	78.9899	1.62319	0.327106	4.96226	6.96763e-07	0.000132211	Up
ENSG00000175147	TMEM51-AS1	lncRNA	chr1	15111815	15153618	23.3008	1.53474	0.398551	3.85079	0.000117737	0.00496459	Up
ENSG00000175262	C1orf127	protein_coding	chr1	10946471	10982037	77.3811	-1.0789	0.278111	-3.87938	0.000104724	0.00460131	Down
ENSG00000175591	P2RY2	protein_coding	chr11	73218298	73236352	780.05	-1.1503	0.254858	-4.51352	6.37617e-06	0.000663481	Down
ENSG00000175779	LINC02694	lncRNA	chr15	38628005	39180499	3.34842	1.06356	0.275462	3.86102	0.000112917	0.00484634	Up
ENSG00000176076	KCNE5	protein_coding	chrX	109623700	109625172	723.912	-2.13548	0.53923	-3.96025	7.4872e-05	0.00366863	Down
ENSG00000176177	ENTHD1	protein_coding	chr22	39743044	39893864	2.78261	1.73421	0.400924	4.32555	1.52154e-05	0.00121941	Up
ENSG00000176842	IRX5	protein_coding	chr16	54930865	54934485	107.685	-2.23697	0.538223	-4.15622	3.23557e-05	0.00205321	Down
ENSG00000176884	GRIN1	protein_coding	chr9	137139154	137168756	16.4685	-1.37729	0.326559	-4.21758	2.46941e-05	0.00171305	Down
ENSG00000176928	GCNT4	protein_coding	chr5	75025346	75052558	62.9682	1.20168	0.272083	4.41658	1.00273e-05	0.000898484	Up
ENSG00000176998	HCG4	unprocessed_pseudogene	chr6	29791753	29792750	4.66964	1.88995	0.425886	4.43769	9.09305e-06	0.000848152	Up
ENSG00000177233	OR2M1P	unprocessed_pseudogene	chr1	248121932	248122882	3.5761	1.69725	0.377689	4.49378	6.99684e-06	0.000710868	Up
ENSG00000177425	PAWR	protein_coding	chr12	79574979	79690964	498.451	1.6566	0.412783	4.01324	5.9892e-05	0.00311608	Up
ENSG00000177535	OR2B11	protein_coding	chr1	247449118	247458105	15.3519	-1.24007	0.261417	-4.74363	2.09919e-06	0.000308964	Down
ENSG00000177614	PGBD5	protein_coding	chr1	230314490	230426332	55.5762	-3.36655	0.43785	-7.68883	1.4849e-14	9.70501e-11	Down
ENSG00000177663	IL17RA	protein_coding	chr22	17084954	17115694	10519.7	-1.02536	0.230204	-4.45414	8.42304e-06	0.000811063	Down
ENSG00000177706	FAM20C	protein_coding	chr7	192571	260772	517.495	-1.3971	0.324351	-4.30737	1.65209e-05	0.00127139	Down
ENSG00000178033	CALHM5	protein_coding	chr6	116511639	116524788	10.0768	1.77527	0.375719	4.72499	2.30124e-06	0.000328551	Up
ENSG00000178462	TUBAL3	protein_coding	chr10	5393101	5404828	16.572	2.60164	0.470125	5.53393	3.13131e-08	1.28276e-05	Up
ENSG00000178732	GP5	protein_coding	chr3	194394821	194398354	39.6192	1.87611	0.297973	6.29625	3.04937e-10	3.47171e-07	Up
ENSG00000178860	MSC	protein_coding	chr8	71841549	71844468	23.3667	1.38646	0.346304	4.0036	6.23859e-05	0.00321986	Up
ENSG00000179088	C12orf42	protein_coding	chr12	103237591	103496010	38.7107	1.51402	0.30439	4.97396	6.56003e-07	0.000127464	Up
ENSG00000179314	WSCD1	protein_coding	chr17	6057807	6124427	13.9508	-1.55669	0.385538	-4.0377	5.39774e-05	0.00289586	Down
ENSG00000179914	ITLN1	protein_coding	chr1	160876540	160885180	16.0952	1.59142	0.384947	4.13413	3.56302e-05	0.00219619	Up
ENSG00000180438	TPRXL	transcribed_processed_pseudogene	chr3	13937273	14082811	2.54243	1.39043	0.350997	3.96138	7.45187e-05	0.00365595	Up
ENSG00000181195	PENK	protein_coding	chr8	56436674	56446671	4.43884	-2.7267	0.522069	-5.22287	1.76173e-07	4.87105e-05	Down
ENSG00000181541	MAB21L2	protein_coding	chr4	150582151	150584693	57.5884	1.04087	0.23774	4.37818	1.19674e-05	0.00101589	Up
ENSG00000181577	C6orf223	protein_coding	chr6	44000580	44007612	11.318	1.662	0.405641	4.09721	4.18151e-05	0.00243036	Up
ENSG00000181649	PHLDA2	protein_coding	chr11	2928273	2929420	22.3253	-1.30017	0.322533	-4.03111	5.55137e-05	0.00295989	Down
ENSG00000181690	PLAG1	protein_coding	chr8	56160909	56211324	264.984	1.71158	0.337085	5.0776	3.82224e-07	8.38262e-05	Up
ENSG00000182348	ZNF804B	protein_coding	chr7	88759700	89338528	1.19639	4.06483	0.855129	4.75347	1.99952e-06	0.00029769	Up
ENSG00000182566	CLEC4G	protein_coding	chr19	7728957	7733906	51.9221	-1.43019	0.345833	-4.1355	3.54189e-05	0.00218686	Down
ENSG00000182676	PPP1R27	protein_coding	chr17	81833492	81835050	279.328	-2.71243	0.399481	-6.78988	1.12224e-11	2.28637e-08	Down
ENSG00000182732	RGS6	protein_coding	chr14	71932429	72566530	18.6709	1.43893	0.323004	4.45483	8.39607e-06	0.000810483	Up
ENSG00000182747	SLC35D3	protein_coding	chr6	136922301	136925660	5.7484	2.0678	0.379862	5.44356	5.22267e-08	2.02164e-05	Up
ENSG00000182795	C1orf116	protein_coding	chr1	207018522	207032756	18.1394	1.94107	0.281268	6.90115	5.15849e-12	1.17459e-08	Up
ENSG00000182950	ODF3L1	protein_coding	chr15	75724041	75727688	11.5043	-1.32174	0.321862	-4.10652	4.01657e-05	0.00236861	Down
ENSG00000183134	PTGDR2	protein_coding	chr11	60850933	60855950	178.605	1.26288	0.28953	4.36183	1.28981e-05	0.00107834	Up
ENSG00000183251	OR51B4	protein_coding	chr11	5301014	5301946	3.56128	1.54097	0.348997	4.41543	1.00808e-05	0.000899245	Up
ENSG00000183307	TMEM121B	protein_coding	chr22	17116297	17121367	349.756	-1.27898	0.330812	-3.86619	0.000110547	0.00478121	Down
ENSG00000183578	TNFAIP8L3	protein_coding	chr15	51056598	51105276	13.1909	-1.91181	0.438789	-4.357	1.31856e-05	0.00109763	Down
ENSG00000183813	CCR4	protein_coding	chr3	32951644	32956349	87.3657	1.21191	0.233645	5.18695	2.13771e-07	5.41191e-05	Up
ENSG00000184160	ADRA2C	protein_coding	chr4	3766348	3768526	62.2538	2.26947	0.483834	4.69059	2.72416e-06	0.000369999	Up
ENSG00000184304	PRKD1	protein_coding	chr14	29576479	30191898	12.0192	2.2279	0.38464	5.79217	6.94814e-09	3.97928e-06	Up
ENSG00000184371	CSF1	protein_coding	chr1	109910242	109930992	477.788	1.11082	0.268988	4.12964	3.63339e-05	0.00222188	Up
ENSG00000184564	SLITRK6	protein_coding	chr13	85792790	85806683	13.7064	4.12821	0.795082	5.19218	2.0785e-07	5.38592e-05	Up
ENSG00000184574	LPAR5	protein_coding	chr12	6618835	6635960	297.917	1.34939	0.234493	5.7545	8.68983e-09	4.80535e-06	Up
ENSG00000184838	PRR16	protein_coding	chr5	120464300	120687332	90.9813	-2.90351	0.519245	-5.59179	2.24746e-08	1.02349e-05	Down
ENSG00000184860	SDR42E1	protein_coding	chr16	81988855	82011481	109.357	1.19951	0.283214	4.23534	2.2821e-05	0.00163588	Up
ENSG00000184985	SORCS2	protein_coding	chr4	7192538	7742836	153.936	-1.50977	0.384826	-3.92326	8.73592e-05	0.00408404	Down
ENSG00000184986	TMEM121	protein_coding	chr14	105526583	105530202	112.843	1.86316	0.359079	5.18872	2.11743e-07	5.41191e-05	Up
ENSG00000185168	LINC00482	lncRNA	chr17	81303771	81309248	149.098	-2.06232	0.44632	-4.62071	3.82428e-06	0.000459733	Down
ENSG00000185332	AC027601.1	lncRNA	chr17	81311270	81330674	138.828	-1.81009	0.456317	-3.96675	7.28603e-05	0.00360819	Down
ENSG00000185630	PBX1	protein_coding	chr1	164555584	164899296	213.251	3.03822	0.420583	7.22383	5.05425e-13	1.63037e-09	Up
ENSG00000185745	IFIT1	protein_coding	chr10	89392546	89406487	215.517	1.0891	0.280587	3.88152	0.000103806	0.00459224	Up
ENSG00000185885	IFITM1	protein_coding	chr11	313506	315272	776.209	1.10127	0.255277	4.31402	1.60314e-05	0.0012562	Up
ENSG00000186198	SLC51B	protein_coding	chr15	65045387	65053397	2.3713	-3.43867	0.811322	-4.23836	2.25161e-05	0.00161895	Down
ENSG00000186310	NAP1L3	protein_coding	chrX	93670930	93673578	21.5791	2.01443	0.375269	5.36796	7.9634e-08	2.65519e-05	Up
ENSG00000186487	MYT1L	protein_coding	chr2	1789113	2331664	10.9392	-2.9689	0.575881	-5.1554	2.53083e-07	6.03486e-05	Down
ENSG00000187080	OR2AK2	protein_coding	chr1	247965233	247966386	25.1123	1.29714	0.282505	4.59158	4.39899e-06	0.000505283	Up
ENSG00000187266	EPOR	protein_coding	chr19	11377207	11384342	493.683	1.15012	0.258877	4.44273	8.8825e-06	0.000838616	Up
ENSG00000187513	GJA4	protein_coding	chr1	34792999	34795747	45.4083	2.34916	0.259648	9.04747	1.46319e-19	1.88796e-15	Up
ENSG00000187550	SBK2	protein_coding	chr19	55528611	55537133	1.46671	2.14677	0.484136	4.43423	9.24012e-06	0.000853641	Up
ENSG00000187715	KBTBD12	protein_coding	chr3	127915232	127987671	44.8101	2.1468	0.369975	5.80255	6.5312e-09	3.87465e-06	Up
ENSG00000187800	PEAR1	protein_coding	chr1	156893698	156916434	607.486	1.49066	0.369181	4.03775	5.39669e-05	0.00289586	Up
ENSG00000187944	C2orf66	protein_coding	chr2	196804415	196810276	8.19802	1.9547	0.365838	5.34308	9.13797e-08	2.94768e-05	Up
ENSG00000187955	COL14A1	protein_coding	chr8	120059780	120373573	166.841	1.67078	0.316619	5.27695	1.31354e-07	3.91121e-05	Up
ENSG00000187980	PLA2G2C	protein_coding	chr1	20161253	20177424	34.5035	-2.59589	0.448251	-5.79116	6.99039e-09	3.97928e-06	Down
ENSG00000188039	NWD1	protein_coding	chr19	16719975	16817963	9.70764	-1.16947	0.285062	-4.1025	4.08715e-05	0.00239349	Down
ENSG00000188158	NHS	protein_coding	chrX	17375420	17735994	85.3023	-1.19839	0.298948	-4.00868	6.10602e-05	0.00316834	Down
ENSG00000188626	GOLGA8M	protein_coding	chr15	28701954	28738384	143.678	-2.89319	0.423916	-6.82491	8.79781e-12	1.89197e-08	Down
ENSG00000188883	KLRG2	protein_coding	chr7	139452690	139483673	38.5582	1.48038	0.359826	4.11416	3.88593e-05	0.00232296	Up
ENSG00000189152	GRAPL	protein_coding	chr17	19127535	19159187	3.81063	1.26126	0.296107	4.25949	2.04894e-05	0.00151148	Up
ENSG00000196071	OR2L13	protein_coding	chr1	248095184	248101103	40.3732	1.50261	0.334591	4.4909	7.09228e-06	0.000714935	Up
ENSG00000196109	ZNF676	protein_coding	chr19	22179089	22215801	5.8489	1.68617	0.366614	4.59929	4.23935e-06	0.000490909	Up
ENSG00000196159	FAT4	protein_coding	chr4	125314955	125492931	44.6537	2.47382	0.34906	7.0871	1.36953e-12	4.07794e-09	Up
ENSG00000196565	HBG2	protein_coding	chr11	5253188	5505605	808.278	2.64671	0.415425	6.3711	1.87683e-10	2.59465e-07	Up
ENSG00000196781	TLE1	protein_coding	chr9	81583683	81689547	485.224	-1.08467	0.261996	-4.14002	3.47274e-05	0.00215772	Down
ENSG00000196935	SRGAP1	protein_coding	chr12	63844700	64162217	526.273	-1.26428	0.306003	-4.1316	3.60255e-05	0.0022065	Down
ENSG00000197067	OR2T32P	transcribed_unprocessed_pseudogene	chr1	248083522	248087522	9.51054	1.27718	0.248074	5.14839	2.62732e-07	6.16369e-05	Up
ENSG00000197261	C6orf141	protein_coding	chr6	49550646	49561907	15.0811	2.56366	0.630271	4.06755	4.75094e-05	0.00263473	Up
ENSG00000197444	OGDHL	protein_coding	chr10	49734641	49762379	43.7561	-2.66628	0.456715	-5.83796	5.28448e-09	3.35339e-06	Down
ENSG00000197454	OR2L5	protein_coding	chr1	248013660	248024276	23.4559	1.44837	0.317548	4.56112	5.08821e-06	0.000556492	Up
ENSG00000197465	GYPE	protein_coding	chr4	143870864	143905563	118.624	1.47629	0.347024	4.25415	2.09845e-05	0.00153262	Up
ENSG00000197503	LINC00477	lncRNA	chr12	24566964	24584168	2.30048	-2.65497	0.65224	-4.07054	4.69053e-05	0.00260496	Down
ENSG00000197506	SLC28A3	protein_coding	chr9	84275457	84340758	394.989	-1.8619	0.44803	-4.15575	3.24228e-05	0.0020541	Down
ENSG00000197632	SERPINB2	protein_coding	chr18	63871692	63903888	585.711	-1.67768	0.425771	-3.94033	8.13683e-05	0.00387415	Down
ENSG00000197721	CR1L	protein_coding	chr1	207645113	207738416	61.5639	1.9132	0.355953	5.37486	7.66425e-08	2.60487e-05	Up
ENSG00000197959	DNM3	protein_coding	chr1	171841498	172418466	230.878	1.46355	0.237909	6.15169	7.66618e-10	7.60898e-07	Up
ENSG00000197992	CLEC9A	protein_coding	chr12	10030678	10066031	121.539	2.06083	0.492269	4.18639	2.83424e-05	0.00189156	Up
ENSG00000198049	AVPR1B	protein_coding	chr1	206106936	206117699	51.1887	1.48946	0.326604	4.56046	5.10421e-06	0.00055656	Up
ENSG00000198128	OR2L3	protein_coding	chr1	248046836	248063407	16.0028	1.53777	0.335289	4.5864	4.50946e-06	0.000514317	Up
ENSG00000198178	CLEC4C	protein_coding	chr12	7729415	7751605	85.7998	-2.40862	0.551633	-4.36635	1.26338e-05	0.00106083	Down
ENSG00000198417	MT1F	protein_coding	chr16	56657731	56660698	95.9057	-1.19297	0.289548	-4.12009	3.78718e-05	0.00229059	Down
ENSG00000198478	SH3BGRL2	protein_coding	chr6	79631329	79703655	212.4	1.28507	0.289785	4.43456	9.22605e-06	0.000853641	Up
ENSG00000198570	RD3	protein_coding	chr1	211476522	211492917	12.1959	2.28587	0.438349	5.21473	1.84081e-07	4.98294e-05	Up
ENSG00000198626	RYR2	protein_coding	chr1	237042184	237833988	10.8268	1.5126	0.307866	4.91318	8.96116e-07	0.000159118	Up
ENSG00000198723	TEX45	protein_coding	chr19	7492976	7508450	42.8985	-1.52011	0.321604	-4.72666	2.28247e-06	0.000328447	Down
ENSG00000198753	PLXNB3	protein_coding	chrX	153764196	153779346	113.53	1.11765	0.264172	4.23076	2.32906e-05	0.00165423	Up
ENSG00000198759	EGFL6	protein_coding	chrX	13569601	13633575	2.64463	1.43931	0.318496	4.51909	6.21065e-06	0.000649145	Up
ENSG00000198797	BRINP2	protein_coding	chr1	177170958	177282422	15.901	-3.40303	0.842847	-4.03754	5.40135e-05	0.00289586	Down
ENSG00000198848	CES1	protein_coding	chr16	55802851	55833337	747.14	-4.30225	0.567306	-7.58364	3.35991e-14	1.85798e-10	Down
ENSG00000198948	MFAP3L	protein_coding	chr4	169986597	170033031	126.089	1.60344	0.317494	5.0503	4.41117e-07	9.4338e-05	Up
ENSG00000199161	MIR126	miRNA	chr9	136670602	136670686	4.91433	1.41954	0.264087	5.37526	7.64708e-08	2.60487e-05	Up
ENSG00000203506	RBMS3-AS2	lncRNA	chr3	29526251	29642809	7.27453	-1.82616	0.421641	-4.33108	1.48378e-05	0.00119161	Down
ENSG00000203527	Z99756.1	lncRNA	chr22	43275955	43283830	15.0212	-2.08261	0.435547	-4.78159	1.73911e-06	0.000271449	Down
ENSG00000203663	OR2L2	protein_coding	chr1	248030070	248042305	32.3891	1.36814	0.316984	4.31612	1.58797e-05	0.00124936	Up
ENSG00000204186	ZDBF2	protein_coding	chr2	206274663	206314427	66.2733	1.1516	0.262446	4.38793	1.14436e-05	0.000986568	Up
ENSG00000204277	LINC01993	lncRNA	chr17	78261349	78278492	15.4639	1.66631	0.280364	5.94339	2.79195e-09	2.08776e-06	Up
ENSG00000204291	COL15A1	protein_coding	chr9	98943179	99070792	30.7859	1.66637	0.36393	4.57882	4.67604e-06	0.000527711	Up
ENSG00000204420	MPIG6B	protein_coding	chr6	31718594	31726714	993.135	1.38369	0.284066	4.87103	1.11016e-06	0.000190894	Up
ENSG00000204422	AL662899.3	protein_coding	chr6	31686962	31714072	1.78371	2.34226	0.50829	4.60812	4.06329e-06	0.000475184	Up
ENSG00000204424	LY6G6F	protein_coding	chr6	31706866	31710679	9.02446	1.92234	0.421467	4.56108	5.08921e-06	0.000556492	Up
ENSG00000204614	TRIM40	protein_coding	chr6	30136124	30148735	1.9262	1.92137	0.441432	4.35258	1.34544e-05	0.00111046	Up
ENSG00000204872	NAT8B	polymorphic_pseudogene	chr2	73700576	73701340	12.7902	1.12182	0.271457	4.13259	3.58702e-05	0.00220048	Up
ENSG00000204930	FAM221B	protein_coding	chr9	35816391	35828747	17.5703	-1.25627	0.305738	-4.10896	3.97452e-05	0.00235604	Down
ENSG00000205269	TMEM170B	protein_coding	chr6	11537749	11583524	3467.53	-1.07159	0.231712	-4.62466	3.7522e-06	0.000453887	Down
ENSG00000205403	CFI	protein_coding	chr4	109740694	109802179	50.6257	1.66178	0.430128	3.86347	0.000111789	0.00481877	Up
ENSG00000205436	EXOC3L4	protein_coding	chr14	103100144	103110559	16.9175	1.44554	0.293958	4.91753	8.76443e-07	0.000157066	Up
ENSG00000205696	ADARB2-AS1	lncRNA	chr10	1526637	1556984	19.471	2.75303	0.703305	3.91442	9.06221e-05	0.00417606	Up
ENSG00000206052	DOK6	protein_coding	chr18	69400888	69849087	58.413	1.09548	0.268755	4.07612	4.57938e-05	0.00258401	Up
ENSG00000206846	AC091057.2	misc_RNA	chr15	30673750	30673843	22.8462	-1.13507	0.235776	-4.81419	1.478e-06	0.000240387	Down
ENSG00000207220	RNU1-57P	snRNA	chrX	113949917	113950082	7.39611	1.96842	0.479238	4.1074	4.00133e-05	0.0023647	Up
ENSG00000211694	TRGV10	TR_V_gene	chr7	38299811	38300322	82.7558	-1.93974	0.375989	-5.15903	2.48237e-07	6.03486e-05	Down
ENSG00000211947	IGHV3-21	IG_V_gene	chr14	106235064	106235594	544.908	1.40982	0.321837	4.38054	1.18386e-05	0.00100716	Up
ENSG00000211964	IGHV3-48	IG_V_gene	chr14	106537810	106538344	145.39	1.37059	0.341493	4.01353	5.98164e-05	0.00311608	Up
ENSG00000214491	SEC14L6	protein_coding	chr22	30522799	30546682	3.65211	1.83226	0.352941	5.19141	2.08708e-07	5.38592e-05	Up
ENSG00000214575	CPEB1	protein_coding	chr15	82543201	82648861	14.4442	1.32635	0.285727	4.64204	3.44984e-06	0.000433571	Up
ENSG00000214787	MS4A4E	protein_coding	chr11	60200270	60243137	1138.29	-1.35796	0.315847	-4.29942	1.71245e-05	0.00130744	Down
ENSG00000214999	AC129492.1	lncRNA	chr17	8079482	8081565	21.9101	1.44833	0.300399	4.82136	1.42586e-06	0.000233044	Up
ENSG00000215009	ACSM4	protein_coding	chr12	7304284	7328724	9.44425	-1.76451	0.429228	-4.1109	3.94126e-05	0.00234059	Down
ENSG00000215146	BX322639.1	transcribed_unprocessed_pseudogene	chr10	42331866	42367974	61.7041	1.90083	0.452948	4.19657	2.70987e-05	0.00183385	Up
ENSG00000215841	AP002761.1	lncRNA	chr11	73214998	73215913	12.0258	-1.37353	0.295684	-4.64525	3.39667e-06	0.000431372	Down
ENSG00000218792	HSPD1P16	processed_pseudogene	chr6	152705735	152706128	2.29972	1.68731	0.426456	3.9566	7.60244e-05	0.00371101	Up
ENSG00000218819	TDRD15	protein_coding	chr2	21123968	21144368	3.65566	1.98987	0.506729	3.92689	8.60517e-05	0.00404244	Up
ENSG00000219438	TAFA5	protein_coding	chr22	48489553	48850912	32.8087	-2.28655	0.504972	-4.52808	5.95214e-06	0.000634715	Down
ENSG00000219487	AL603766.1	processed_pseudogene	chr6	149112009	149112672	11.9392	1.15237	0.257055	4.48298	7.36062e-06	0.000732448	Up
ENSG00000220541	AC233289.1	processed_pseudogene	chrX	113522482	113522989	4.31572	1.51003	0.368755	4.09493	4.22289e-05	0.00244706	Up
ENSG00000221887	HMSD	protein_coding	chr18	63949301	63981774	2.41214	-2.00339	0.507072	-3.95089	7.78607e-05	0.00375331	Down
ENSG00000222164	RN7SKP266	misc_RNA	chr7	18807993	18808279	3.54683	-1.81078	0.389063	-4.6542	3.25238e-06	0.000420659	Down
ENSG00000223274	RNA5SP498	rRNA_pseudogene	chrX	1300256	1300375	61.4418	-1.26809	0.298648	-4.24609	2.17529e-05	0.0015798	Down
ENSG00000223274	RNA5SP498	rRNA_pseudogene	chrY	1300256	1300375	61.4418	-1.26809	0.298648	-4.24609	2.17529e-05	0.0015798	Down
ENSG00000223392	CLDN10-AS1	lncRNA	chr13	95479444	95533910	15.8815	-2.47524	0.598917	-4.13286	3.58279e-05	0.00220048	Down
ENSG00000223787	AL354890.1	processed_pseudogene	chr1	92580476	92580821	9.7367	-1.1041	0.259034	-4.26238	2.02261e-05	0.00150246	Down
ENSG00000224227	OR2L1P	transcribed_unprocessed_pseudogene	chr1	247980872	247991204	33.6736	1.28107	0.288471	4.44089	8.9588e-06	0.000841714	Up
ENSG00000224245	AL358232.1	unprocessed_pseudogene	chr9	94496275	94512879	1.03528	2.48213	0.626067	3.96463	7.35093e-05	0.0036248	Up
ENSG00000224728	IMPDH1P8	processed_pseudogene	chr3	15878047	15879571	51.4677	1.26228	0.220815	5.71646	1.08767e-08	5.76751e-06	Up
ENSG00000225000	AC010082.1	lncRNA	chr7	18429062	18430738	54.0713	-1.43767	0.325167	-4.42131	9.81038e-06	0.00088832	Down
ENSG00000225026	AC091492.1	processed_pseudogene	chr3	12328003	12328274	12.7219	-1.76253	0.402772	-4.37599	1.20884e-05	0.00102391	Down
ENSG00000225077	LINC00337	lncRNA	chr1	6234692	6239444	6.21261	-1.43971	0.30823	-4.67089	2.99899e-06	0.000398927	Down
ENSG00000225156	AC012354.1	lncRNA	chr2	44954664	44968762	17.2878	-3.21687	0.714137	-4.50456	6.65115e-06	0.000684733	Down
ENSG00000225402	AC010878.1	processed_pseudogene	chr2	37816915	37817961	12.3239	1.03135	0.261029	3.95111	7.7788e-05	0.00375331	Up
ENSG00000225418	AKR1C5P	unprocessed_pseudogene	chr10	5122087	5135226	1.69427	1.50289	0.355594	4.22643	2.37423e-05	0.00167506	Up
ENSG00000225493	LINC01107	lncRNA	chr2	238510690	238555054	16.8098	-2.17426	0.410137	-5.30129	1.14985e-07	3.5047e-05	Down
ENSG00000226191	CLK3P2	processed_pseudogene	chr1	247936061	247937513	4.76488	1.13709	0.258152	4.40472	1.0592e-05	0.000931832	Up
ENSG00000226252	AL135960.1	lncRNA	chr1	47225797	47230750	80.8918	1.90941	0.359691	5.30847	1.10551e-07	3.42345e-05	Up
ENSG00000226522	HDAC9-AS1	lncRNA	chr7	18892096	18899433	7.44369	-1.38864	0.360579	-3.85115	0.000117565	0.00496273	Down
ENSG00000226539	MLXP1	processed_pseudogene	chr2	223704621	223705338	4.33969	-1.13507	0.27858	-4.07448	4.61183e-05	0.00259385	Down
ENSG00000226627	SHANK2-AS1	lncRNA	chr11	70626441	70635658	1.65414	1.77258	0.46057	3.84867	0.000118761	0.00498395	Up
ENSG00000226780	AC244035.1	lncRNA	chr1	206117783	206126805	13.0149	1.68938	0.338817	4.98611	6.16079e-07	0.000122188	Up
ENSG00000226806	LCT-AS1	lncRNA	chr2	135820191	135823087	18.3524	-1.76498	0.384859	-4.58603	4.5175e-06	0.000514317	Down
ENSG00000227028	SLC8A1-AS1	lncRNA	chr2	39786453	40255209	148.402	-1.4484	0.373276	-3.88024	0.000104351	0.00459538	Down
ENSG00000227036	LINC00511	lncRNA	chr17	72290091	72640472	19.6949	-1.11028	0.23029	-4.82122	1.42684e-06	0.000233044	Down
ENSG00000227038	GTF2IP7	transcribed_unprocessed_pseudogene	chr7	76090431	76108779	47.1136	2.38917	0.470581	5.07707	3.83302e-07	8.38262e-05	Up
ENSG00000227066	Z98257.1	lncRNA	chr1	20154171	20160568	39.297	-2.63865	0.414883	-6.35999	2.0177e-10	2.69321e-07	Down
ENSG00000227589	AL136528.1	lncRNA	chr1	3658938	3668772	9.16751	-1.62265	0.390328	-4.15714	3.22261e-05	0.00205171	Down
ENSG00000227674	LINC00355	lncRNA	chr13	63851197	64076044	43.7326	2.38261	0.455051	5.23591	1.64173e-07	4.63868e-05	Up
ENSG00000227925	LINC01655	lncRNA	chr1	221819842	221840717	4.07342	-2.72272	0.598941	-4.5459	5.47019e-06	0.000589821	Down
ENSG00000228058	LINC01736	lncRNA	chr1	230002372	230007195	10.4975	-2.10623	0.471116	-4.47073	7.79533e-06	0.000763922	Down
ENSG00000228198	OR2M3	protein_coding	chr1	248197265	248212925	1.61551	1.97456	0.464007	4.25545	2.08626e-05	0.00152949	Up
ENSG00000228215	LINC02770	lncRNA	chr1	191823432	192011260	4.76304	2.16488	0.479093	4.51871	6.22162e-06	0.000649145	Up
ENSG00000228541	AC093159.1	lncRNA	chr2	62463127	62464070	7.6217	1.37872	0.328582	4.19598	2.71697e-05	0.00183545	Up
ENSG00000228695	CES1P1	transcribed_unprocessed_pseudogene	chr16	55760566	55793960	3.4499	-3.06623	0.681751	-4.49758	6.87299e-06	0.000700123	Down
ENSG00000228744	RPS3AP30	processed_pseudogene	chr8	7122857	7123704	3.34387	-1.24946	0.321743	-3.88341	0.000103003	0.00456194	Down
ENSG00000229093	OR51AB1P	unprocessed_pseudogene	chr11	5291761	5292380	1.44741	1.81022	0.392918	4.60711	4.08299e-06	0.00047605	Up
ENSG00000229646	AL109914.1	lncRNA	chr6	14597514	14599690	19.7434	-1.5544	0.389919	-3.98645	6.7068e-05	0.00341148	Down
ENSG00000229647	MYOSLID	lncRNA	chr2	207166120	207248668	22.7407	-1.32455	0.299417	-4.42376	9.69958e-06	0.000881364	Down
ENSG00000229663	DPY19L4P1	processed_pseudogene	chr1	248771635	248773792	91.5235	-1.89285	0.410268	-4.6137	3.95557e-06	0.000465399	Down
ENSG00000229792	LINC00399	lncRNA	chr13	109400696	109401641	36.7987	-1.40579	0.345016	-4.07458	4.60975e-05	0.00259385	Down
ENSG00000230266	XXYLT1-AS2	lncRNA	chr3	195147871	195152790	47.2975	1.30598	0.266662	4.89753	9.70496e-07	0.000170759	Up
ENSG00000230333	AC004160.1	lncRNA	chr7	11180902	11520175	40.891	2.15812	0.385757	5.59451	2.21241e-08	1.01953e-05	Up
ENSG00000230435	AC004160.2	lncRNA	chr7	11406955	11414078	5.32659	2.54329	0.61171	4.15768	3.21502e-05	0.00205025	Up
ENSG00000230539	AOAH-IT1	lncRNA	chr7	36597834	36600120	50.1728	-1.16949	0.277674	-4.21174	2.53415e-05	0.00174721	Down
ENSG00000230631	AL353152.1	lncRNA	chr6	14229775	14231570	7.56328	-1.70716	0.435593	-3.91916	8.88594e-05	0.00412238	Down
ENSG00000230882	AC005077.4	processed_pseudogene	chr7	76071469	76074963	224.762	2.94139	0.531609	5.53299	3.14816e-08	1.28276e-05	Up
ENSG00000231158	PTP4A1P1	processed_pseudogene	chr2	158065545	158066059	4.24639	-1.80313	0.430516	-4.18831	2.81042e-05	0.00188215	Down
ENSG00000231373	GNA14-AS1	lncRNA	chr9	77456295	77526697	5.81736	-1.75767	0.446198	-3.93922	8.17464e-05	0.00387785	Down
ENSG00000231680	LINC02723	lncRNA	chr11	64394342	64395831	44.3184	-1.56618	0.402255	-3.89351	9.8806e-05	0.00443699	Down
ENSG00000231762	AL590426.1	processed_pseudogene	chr6	76660486	76662770	2.63306	2.18996	0.494172	4.43157	9.3549e-06	0.000862188	Up
ENSG00000232000	CLCN3P1	transcribed_unprocessed_pseudogene	chr9	14921013	15146401	2.57946	2.38682	0.438065	5.44854	5.07852e-08	1.9857e-05	Up
ENSG00000232040	ZBED9	protein_coding	chr6	28570535	28616212	3.41708	1.97558	0.419785	4.70618	2.52406e-06	0.000348942	Up
ENSG00000232197	AL596442.1	lncRNA	chr6	170160606	170163142	10.4542	-2.51989	0.493963	-5.10138	3.3718e-07	7.65897e-05	Down
ENSG00000232215	OR2L6P	unprocessed_pseudogene	chr1	248003129	248004068	15.1146	1.38862	0.339995	4.08424	4.42213e-05	0.002521	Up
ENSG00000232431	AC055876.1	transcribed_unprocessed_pseudogene	chr15	28788243	28792002	5.99448	-3.37404	0.760577	-4.43615	9.15802e-06	0.000852159	Down
ENSG00000232884	AF127936.1	lncRNA	chr21	14676698	14763090	11.4898	1.3683	0.340108	4.02313	5.743e-05	0.00303697	Up
ENSG00000233121	VN1R20P	unitary_pseudogene	chr3	13926813	13927778	6.35256	1.53401	0.376269	4.0769	4.564e-05	0.00257909	Up
ENSG00000233236	LINC02573	lncRNA	chr21	20256752	20258820	125.301	1.75643	0.455295	3.85779	0.000114417	0.00487774	Up
ENSG00000233536	AP000943.1	lncRNA	chr11	94638038	94640833	16.1819	-1.80364	0.333676	-5.40537	6.46731e-08	2.33966e-05	Down
ENSG00000233585	AC231533.2	transcribed_processed_pseudogene	chrX	48775644	48776970	36.4185	1.05349	0.225392	4.67404	2.95329e-06	0.000395567	Up
ENSG00000233721	AL356309.2	lncRNA	chr9	126516417	126518808	2.86917	-1.64707	0.392926	-4.1918	2.76746e-05	0.00185982	Down
ENSG00000233922	LINC01694	lncRNA	chr21	45593654	45603088	283.818	1.6989	0.43926	3.86765	0.000109891	0.00477731	Up
ENSG00000233926	AL591368.1	lncRNA	chr9	81689713	81776900	3.34966	-1.50001	0.359425	-4.17337	3.00129e-05	0.00195914	Down
ENSG00000233994	GDI2P2	processed_pseudogene	chr1	72274552	72275159	59.8956	-1.12281	0.290848	-3.86046	0.000113172	0.00484634	Down
ENSG00000234197	ETV5-AS1	lncRNA	chr3	186079170	186080947	10.6563	-1.55472	0.32947	-4.71884	2.37193e-06	0.000335091	Down
ENSG00000234336	JAZF1-AS1	lncRNA	chr7	28180322	28243917	11.6928	-1.60184	0.328758	-4.87242	1.10241e-06	0.000190506	Down
ENSG00000234377	OBI1-AS1	lncRNA	chr13	77919689	78617328	19.851	1.1818	0.281912	4.19211	2.76378e-05	0.00185982	Up
ENSG00000234485	OR7E46P	unprocessed_pseudogene	chr2	71037685	71038703	5.73274	-2.76438	0.462866	-5.97231	2.33922e-09	1.88643e-06	Down
ENSG00000234537	AL354751.1	unprocessed_pseudogene	chr9	92132398	92138629	2.15166	1.67096	0.414229	4.0339	5.48598e-05	0.00293597	Up
ENSG00000234896	OR7E62P	unprocessed_pseudogene	chr2	71055527	71056003	6.30004	-1.93304	0.434627	-4.44759	8.68408e-06	0.00083206	Down
ENSG00000234906	APOC2	protein_coding	chr19	44946035	44949565	18.8108	-1.55846	0.404814	-3.84981	0.000118209	0.00497364	Down
ENSG00000235257	ITGA9-AS1	lncRNA	chr3	37693655	37861802	232.928	1.05378	0.245585	4.29091	1.77939e-05	0.00134792	Up
ENSG00000235478	LINC01664	lncRNA	chr22	17121560	17132104	17.39	-1.37622	0.328183	-4.19344	2.74762e-05	0.00185292	Down
ENSG00000235531	MSC-AS1	lncRNA	chr8	71828167	72118393	49.2186	1.67797	0.389623	4.30664	1.65754e-05	0.00127305	Up
ENSG00000235674	LDHAP2	processed_pseudogene	chr1	235738005	235738989	203.111	-1.03971	0.211309	-4.92034	8.6392e-07	0.000155542	Down
ENSG00000235934	AC007405.3	lncRNA	chr2	170814686	170818037	2.68123	2.44663	0.512955	4.76968	1.84519e-06	0.000284564	Up
ENSG00000236005	AL389915.1	processed_pseudogene	chr9	107534390	107535162	1.72638	-1.38987	0.351234	-3.9571	7.58664e-05	0.00370797	Down
ENSG00000236272	Z82214.2	lncRNA	chr22	43212674	43213661	8.838	-2.46877	0.492248	-5.0153	5.29513e-07	0.000108449	Down
ENSG00000236279	CLEC2L	protein_coding	chr7	139523685	139544985	22.3405	2.59713	0.423026	6.13943	8.28205e-10	7.81927e-07	Up
ENSG00000236502	SIX3-AS1	lncRNA	chr2	44940154	44941873	10.2772	-3.73221	0.876913	-4.25608	2.08044e-05	0.00152943	Down
ENSG00000236686	BZW1P1	processed_pseudogene	chr3	172425850	172427089	7.03585	-1.14661	0.254903	-4.49823	6.85217e-06	0.000699843	Down
ENSG00000237149	ZNF503-AS2	lncRNA	chr10	75401519	75408982	16.1627	-1.0573	0.239364	-4.41713	1.00019e-05	0.000898295	Down
ENSG00000237238	BMS1P10	transcribed_unprocessed_pseudogene	chr9	63299453	63385117	9.22329	1.62973	0.348558	4.67562	2.93061e-06	0.000393892	Up
ENSG00000237400	AC006960.3	lncRNA	chr7	36463023	36504513	50.67	-1.09018	0.253457	-4.30127	1.69825e-05	0.00129916	Down
ENSG00000237492	OR2L9P	unprocessed_pseudogene	chr1	247974741	247975653	13.654	1.34934	0.315733	4.27369	1.92265e-05	0.00143675	Up
ENSG00000237557	YWHABP1	processed_pseudogene	chr9	38643042	38643768	5.2068	-1.86469	0.408083	-4.56939	4.89143e-06	0.000540978	Down
ENSG00000237667	LINC01115	lncRNA	chr2	779840	868608	7.04566	-4.37066	0.832266	-5.25151	1.50855e-07	4.39057e-05	Down
ENSG00000237990	CNTN4-AS1	lncRNA	chr3	3039033	3069242	1.28513	2.35137	0.568115	4.13889	3.48991e-05	0.00216145	Up
ENSG00000238273	AC108058.1	lncRNA	chr2	105363038	105378839	11.8581	1.81064	0.286654	6.31646	2.67623e-10	3.29677e-07	Up
ENSG00000238554	RNU1-88P	snRNA	chr6	36639545	36639672	2.47411	2.52391	0.541881	4.65769	3.1977e-06	0.000418175	Up
ENSG00000239961	LILRA4	protein_coding	chr19	54333185	54339162	86.1081	-1.65764	0.372256	-4.45296	8.46939e-06	0.000813503	Down
ENSG00000240093	AC093627.3	lncRNA	chr7	182935	194180	4.16079	-2.14441	0.463109	-4.63047	3.64838e-06	0.000445592	Down
ENSG00000240299	RN7SL187P	misc_RNA	chr9	121494519	121494821	10.3023	1.13146	0.274911	4.11575	3.85925e-05	0.0023125	Up
ENSG00000240327	RN7SL93P	misc_RNA	chrX	113976341	113976633	3.45668	2.0511	0.519599	3.94747	7.89815e-05	0.00378847	Up
ENSG00000240583	AQP1	protein_coding	chr7	30911694	30925517	301.361	1.18566	0.304956	3.88798	0.000101084	0.0045079	Up
ENSG00000241956	AC109466.1	lncRNA	chr5	164296696	165171643	6.18032	-1.45708	0.373407	-3.90211	9.53576e-05	0.00432225	Down
ENSG00000242104	LINC02618	transcribed_unitary_pseudogene	chr3	141660536	141729405	1.16639	-2.37787	0.593873	-4.004	6.22804e-05	0.00321871	Down
ENSG00000242550	SERPINB10	protein_coding	chr18	63897174	63936111	606.132	-1.42414	0.34119	-4.17405	2.99237e-05	0.00195731	Down
ENSG00000243069	ARHGEF26-AS1	lncRNA	chr3	154024401	154121347	3.96663	1.56501	0.36897	4.24158	2.21954e-05	0.00160292	Up
ENSG00000243193	PRKAR2B-AS1	lncRNA	chr7	107066591	107133733	56.8305	-1.30026	0.301586	-4.3114	1.62228e-05	0.00126606	Down
ENSG00000243701	DUBR	lncRNA	chr3	107220744	107348464	90.6793	1.08943	0.257799	4.22589	2.38002e-05	0.00167506	Up
ENSG00000243810	CFAP61-AS1	lncRNA	chr20	20258407	20267809	3.34107	-2.64999	0.676653	-3.91632	8.99112e-05	0.00415815	Down
ENSG00000245293	AC096564.1	lncRNA	chr4	107863473	107989679	68.782	-1.54581	0.381656	-4.05027	5.11593e-05	0.00277356	Down
ENSG00000245384	CXXC4-AS1	lncRNA	chr4	104490849	104734546	1.79658	1.82201	0.374822	4.86099	1.16803e-06	0.000199177	Up
ENSG00000246430	LINC00968	lncRNA	chr8	56496048	56559823	60.6279	-1.30059	0.330122	-3.93972	8.15767e-05	0.00387706	Down
ENSG00000246662	LINC00535	lncRNA	chr8	93213302	93700433	7.28596	2.03118	0.407434	4.98529	6.18687e-07	0.000122188	Up
ENSG00000246792	AC106038.1	lncRNA	chr8	90646420	90670929	28.5182	1.05838	0.233649	4.52981	5.90367e-06	0.000631285	Up
ENSG00000247317	LY6E-DT	lncRNA	chr8	142981738	143018437	41.9434	1.36389	0.298218	4.57348	4.79697e-06	0.000536665	Up
ENSG00000248242	AC004053.1	lncRNA	chr4	104653874	104966793	1.51642	2.20545	0.503035	4.38429	1.16367e-05	0.000995282	Up
ENSG00000248373	AC096577.1	lncRNA	chr4	104900125	105120000	4.66154	2.25012	0.393447	5.71899	1.07159e-08	5.76113e-06	Up
ENSG00000248464	FGF10-AS1	lncRNA	chr5	44388732	44413989	6.33098	-5.3701	1.31207	-4.09286	4.26091e-05	0.00246172	Down
ENSG00000248874	C5orf17	lncRNA	chr5	23951348	24178263	23.1948	-5.57831	0.896943	-6.21925	4.9954e-10	5.3713e-07	Down
ENSG00000249464	LINC01091	lncRNA	chr4	123539026	123962698	19.5061	1.8138	0.342054	5.30267	1.14121e-07	3.5047e-05	Up
ENSG00000249618	LINC02465	lncRNA	chr4	129771596	129975329	8.85664	-2.70112	0.659452	-4.09601	4.2034e-05	0.00243942	Down
ENSG00000249852	AC145676.1	TEC	chr7	227554	229557	20.7099	-1.74908	0.348029	-5.02569	5.01635e-07	0.000104961	Down
ENSG00000250073	AP000866.2	lncRNA	chr11	124759129	124766119	22.5421	1.05426	0.236359	4.46043	8.17955e-06	0.000797537	Up
ENSG00000250148	KRT8P31	processed_pseudogene	chr5	60743563	60744970	4.71548	1.87365	0.466459	4.01676	5.90044e-05	0.00309067	Up
ENSG00000250334	LINC00989	lncRNA	chr4	79491802	79623479	10.2585	2.65381	0.456729	5.81047	6.22978e-09	3.82775e-06	Up
ENSG00000250507	AC245884.6	transcribed_unprocessed_pseudogene	chr19	54328272	54331434	2.7075	-2.52243	0.564925	-4.46506	8.0045e-06	0.00078244	Down
ENSG00000250641	LY6G6F-LY6G6D	protein_coding	chr6	31706904	31717918	2.4497	1.42314	0.357617	3.97952	6.90554e-05	0.0034942	Up
ENSG00000250886	AC010368.1	processed_pseudogene	chr5	35081223	35081992	5.52576	-1.22219	0.307031	-3.98068	6.87176e-05	0.00348166	Down
ENSG00000250986	LINC02600	lncRNA	chr4	3758748	3763390	82.2198	3.17868	0.611225	5.2005	1.98749e-07	5.26943e-05	Up
ENSG00000250995	AL391280.2	processed_pseudogene	chrX	118769796	118770857	40.5889	-1.29006	0.286324	-4.5056	6.6186e-06	0.000683198	Down
ENSG00000251322	SHANK3	protein_coding	chr22	50674415	50733298	3673.85	1.37327	0.337119	4.07354	4.63032e-05	0.00259385	Up
ENSG00000251435	C1GALT1P2	processed_pseudogene	chr5	56192530	56193633	2.96255	1.9802	0.419734	4.71776	2.38454e-06	0.000335648	Up
ENSG00000252002	RNA5SP154	rRNA_pseudogene	chr4	9792751	9792861	5.95493	-1.35687	0.346122	-3.9202	8.84741e-05	0.00412238	Down
ENSG00000253317	AC078906.1	lncRNA	chr8	72196334	72202269	1.81838	2.37963	0.543874	4.37533	1.21247e-05	0.00102475	Up
ENSG00000253507	AC104257.1	lncRNA	chr8	131308545	131317632	5.94408	-4.78936	0.649101	-7.37845	1.60145e-13	5.73035e-10	Down
ENSG00000253971	CDC42P3	processed_pseudogene	chr8	142995850	142996482	7.11935	1.09755	0.228061	4.81254	1.49022e-06	0.00024136	Up
ENSG00000254180	AC004083.1	lncRNA	chr8	90198389	90620077	3.94583	1.43016	0.316435	4.51958	6.19618e-06	0.000649145	Up
ENSG00000254254	AC012349.1	lncRNA	chr8	56445807	56556513	20.1518	-1.13285	0.293761	-3.85639	0.000115075	0.00488423	Down
ENSG00000254314	AC021915.2	lncRNA	chr8	52150820	52154892	10.7426	-2.93349	0.620471	-4.72784	2.2692e-06	0.000328222	Down
ENSG00000254396	AL355432.1	lncRNA	chr9	27102630	27104728	16.5688	1.47277	0.275192	5.35179	8.70895e-08	2.8329e-05	Up
ENSG00000254602	AP000662.1	lncRNA	chr11	57638024	57652790	46.4833	1.36799	0.288922	4.73481	2.19256e-06	0.000321484	Up
ENSG00000254810	AP001189.3	lncRNA	chr11	76654169	76656712	2.09462	1.9779	0.448277	4.41222	1.02317e-05	0.000906914	Up
ENSG00000254972	AP003498.2	lncRNA	chr11	71701268	71705404	2.19177	1.61552	0.417082	3.87338	0.000107337	0.00468952	Up
ENSG00000255015	AP000755.1	lncRNA	chr11	122294938	122301763	4.32412	-3.46446	0.829185	-4.17815	2.93892e-05	0.00193803	Down
ENSG00000255319	ENPP7P8	transcribed_unprocessed_pseudogene	chr11	71711740	71781183	8.83522	1.12104	0.24174	4.63739	3.52836e-06	0.000440579	Up
ENSG00000255367	AC127526.2	lncRNA	chr11	3481520	3581211	14.8776	1.70916	0.276078	6.19085	5.98399e-10	6.26038e-07	Up
ENSG00000255552	LY6G6E	protein_coding	chr6	31711771	31714065	16.0884	2.07145	0.406194	5.09966	3.4026e-07	7.65897e-05	Up
ENSG00000255666	LINC02700	lncRNA	chr11	94638045	94652884	4.01474	-1.73019	0.443917	-3.89756	9.71666e-05	0.00437143	Down
ENSG00000256347	OR8R1P	unprocessed_pseudogene	chr11	73248779	73249867	35.3443	-1.50472	0.324031	-4.64376	3.4212e-06	0.000431372	Down
ENSG00000256399	AC079866.1	processed_pseudogene	chr12	63887379	63888598	17.4975	-2.09057	0.459476	-4.54989	5.36735e-06	0.000580348	Down
ENSG00000256508	MRGPRF-AS1	lncRNA	chr11	69012283	69018447	10.4991	-2.97135	0.627909	-4.73214	2.22163e-06	0.000324518	Down
ENSG00000256571	AC079866.2	lncRNA	chr12	63878787	63879474	8.02152	-1.85618	0.473499	-3.92014	8.84989e-05	0.00412238	Down
ENSG00000256955	AC131009.2	lncRNA	chr12	131857420	131864538	7.27932	-1.58597	0.387768	-4.09	4.31366e-05	0.00247741	Down
ENSG00000257150	PGAM1P5	transcribed_processed_pseudogene	chr12	95551582	95673999	8.01829	-1.63808	0.359057	-4.56216	5.06307e-06	0.000556492	Down
ENSG00000257252	AC124947.1	lncRNA	chr12	93316722	93377753	5.17994	1.42857	0.371217	3.84834	0.000118919	0.00498395	Up
ENSG00000257660	ADCY6-DT	lncRNA	chr12	48789147	48790535	1.60247	1.70846	0.442952	3.85698	0.000114796	0.0048831	Up
ENSG00000257985	AC004801.4	lncRNA	chr12	48011304	48025469	5.16226	-1.16806	0.29001	-4.02765	5.63377e-05	0.00298737	Down
ENSG00000258376	AC004846.1	lncRNA	chr14	73242651	73245979	76.0903	-1.54632	0.299948	-5.15529	2.53233e-07	6.03486e-05	Down
ENSG00000258476	LINC02207	lncRNA	chr15	93835490	93878822	89.7819	-1.20954	0.286539	-4.2212	2.43008e-05	0.00169488	Down
ENSG00000258642	AL133371.1	lncRNA	chr14	20874305	20875768	3.3994	-2.48312	0.483754	-5.13301	2.85141e-07	6.64912e-05	Down
ENSG00000258803	AL355103.1	lncRNA	chr14	56514331	56551309	5.92509	2.63246	0.445132	5.9139	3.34103e-09	2.44015e-06	Up
ENSG00000258810	AL133371.2	lncRNA	chr14	20783888	20784293	59.6915	-1.62802	0.313956	-5.18549	2.15452e-07	5.41554e-05	Down
ENSG00000258831	AC103996.2	lncRNA	chr15	93882082	93886743	39.4991	-1.28262	0.327283	-3.91901	8.89139e-05	0.00412238	Down
ENSG00000259130	AL133371.3	lncRNA	chr14	20870278	20873848	7.11642	-1.90226	0.412607	-4.61034	4.02003e-06	0.00047155	Down
ENSG00000259200	AC068722.1	lncRNA	chr15	45705078	45931069	4.66055	2.38358	0.472229	5.04751	4.47607e-07	9.52001e-05	Up
ENSG00000259207	ITGB3	protein_coding	chr17	47253827	47313743	402.401	2.38746	0.378428	6.30888	2.81054e-10	3.29677e-07	Up
ENSG00000259388	AC025040.2	processed_pseudogene	chr15	49794246	49796097	58.9979	-1.50904	0.329213	-4.58378	4.56641e-06	0.000518361	Down
ENSG00000259462	CPEB1-AS1	lncRNA	chr15	82647770	82692820	5.57243	2.20259	0.361528	6.09245	1.11196e-09	9.78246e-07	Up
ENSG00000259674	AC092868.2	processed_pseudogene	chr15	59406963	59408154	63.6082	-1.77979	0.353332	-5.03716	4.72493e-07	9.99439e-05	Down
ENSG00000259678	AC066613.2	lncRNA	chr15	51414097	51498833	25.4519	-1.13429	0.288162	-3.9363	8.27458e-05	0.00391566	Down
ENSG00000259719	LINC02284	lncRNA	chr14	56310880	56427032	25.7941	1.05733	0.222508	4.75185	2.01567e-06	0.000298945	Up
ENSG00000260139	CSPG4P13	transcribed_unprocessed_pseudogene	chr15	77894684	77904674	20.7646	-1.77919	0.455717	-3.90416	9.45514e-05	0.00430081	Down
ENSG00000260256	AP001063.1	lncRNA	chr21	44347767	44348295	12.6142	-1.26124	0.302378	-4.17106	3.03181e-05	0.00196929	Down
ENSG00000260401	AP002761.4	lncRNA	chr11	73238975	73242335	726.381	-1.26107	0.26675	-4.72755	2.27243e-06	0.000328222	Down
ENSG00000260581	AC011374.1	lncRNA	chr5	151652275	151655449	2.18106	-2.56484	0.491471	-5.21871	1.80172e-07	4.91145e-05	Down
ENSG00000260685	AC027104.1	processed_pseudogene	chr15	75950464	75951144	64.7713	-1.25427	0.290152	-4.32281	1.54057e-05	0.00122451	Down
ENSG00000261294	AC120498.6	lncRNA	chr16	1206560	1207124	6.49992	2.68526	0.54209	4.95352	7.28826e-07	0.000136952	Up
ENSG00000261549	AC107954.1	processed_pseudogene	chr15	88989519	88990245	3.03411	-1.07628	0.271828	-3.95941	7.51352e-05	0.00367687	Down
ENSG00000261618	LINC02605	lncRNA	chr8	78835307	78840525	12.8908	1.98727	0.377527	5.26392	1.41019e-07	4.13538e-05	Up
ENSG00000261795	AC093627.7	lncRNA	chr7	161765	164972	5.18102	-1.61268	0.400145	-4.03024	5.57207e-05	0.00296684	Down
ENSG00000263120	AC004584.3	lncRNA	chr17	56982749	56985104	30.1428	-1.18884	0.270247	-4.39908	1.08711e-05	0.000947769	Down
ENSG00000263154	AC110285.3	lncRNA	chr17	81362272	81374214	1.13572	-1.99239	0.487664	-4.08558	4.39672e-05	0.00251209	Down
ENSG00000263293	AC068234.2	lncRNA	chr17	47303460	47323613	11.8302	2.06407	0.311351	6.62941	3.37026e-11	5.92996e-08	Up
ENSG00000263958	AC091138.1	lncRNA	chr18	72868388	72881399	3.24396	-3.82034	0.825966	-4.62529	3.74067e-06	0.000453887	Down
ENSG00000264006	AKR1C8P	protein_coding	chr10	5154140	5185187	4.07152	1.41183	0.30436	4.63868	3.50635e-06	0.000439248	Up
ENSG00000264230	ANXA8L1	protein_coding	chr10	46375627	46391784	9.9519	-1.85594	0.47718	-3.88938	0.0001005	0.00448703	Down
ENSG00000264404	LINC02675	lncRNA	chr10	47588681	47619480	14.6491	-2.36437	0.557415	-4.24168	2.21857e-05	0.00160292	Down
ENSG00000264964	AP001033.3	lncRNA	chr18	9310522	9334445	8.37336	1.52225	0.26708	5.6996	1.20089e-08	6.28182e-06	Up
ENSG00000265107	GJA5	protein_coding	chr1	147756199	147773362	3.34476	2.08547	0.423038	4.92976	8.23316e-07	0.000149871	Up
ENSG00000265190	ANXA8	protein_coding	chr10	47460162	47484158	42.6945	-2.67486	0.514674	-5.19719	2.02325e-07	5.29176e-05	Down
ENSG00000265366	GLUD1P2	transcribed_unprocessed_pseudogene	chr10	46759019	46786770	45.1064	-1.47639	0.360297	-4.09769	4.17285e-05	0.00242897	Down
ENSG00000265630	BX547991.2	unprocessed_pseudogene	chr10	47563604	47569697	10.7794	-2.05479	0.495691	-4.14531	3.39349e-05	0.00211868	Down
ENSG00000266217	CTSLP2	unprocessed_pseudogene	chr10	47581211	47582321	11.8293	-2.37906	0.577081	-4.12258	3.74649e-05	0.00226953	Down
ENSG00000267279	AC090409.1	lncRNA	chr18	61585746	61607006	3.12786	2.35525	0.463114	5.08567	3.6633e-07	8.1735e-05	Up
ENSG00000267585	AC013290.1	processed_pseudogene	chr18	34573987	34574523	3.18574	-3.19255	0.600154	-5.31955	1.04024e-07	3.26147e-05	Down
ENSG00000267607	AC011511.5	lncRNA	chr19	10285801	10289019	26.712	1.09793	0.22712	4.83414	1.3372e-06	0.000221204	Up
ENSG00000268257	AIRN	lncRNA	chr6	160003291	160007664	23.1891	-1.3187	0.332165	-3.97003	7.1864e-05	0.00357556	Down
ENSG00000268388	FENDRR	lncRNA	chr16	86474529	86509099	3.81146	-2.52658	0.608851	-4.14975	3.32845e-05	0.00208818	Down
ENSG00000268618	AC092316.1	lncRNA	chr19	8549506	8550139	10.9203	-1.03534	0.267813	-3.86592	0.000110671	0.00478121	Down
ENSG00000268660	LETM1P2	processed_pseudogene	chr19	58044592	58046769	8.58248	1.71419	0.34245	5.00566	5.56698e-07	0.000112236	Up
ENSG00000268873	AC022601.1	lncRNA	chr18	34737795	34767663	2.2605	-3.02101	0.630599	-4.7907	1.66201e-06	0.000261523	Down
ENSG00000269072	AC063977.6	lncRNA	chr19	51152923	51181966	13.3335	-1.02878	0.267205	-3.85016	0.000118041	0.00497199	Down
ENSG00000270076	AF131215.7	lncRNA	chr8	11202965	11203671	1.81989	2.26906	0.523386	4.33535	1.45527e-05	0.00117919	Up
ENSG00000270323	AP000860.1	processed_pseudogene	chr11	73640479	73641037	4.73017	-1.73969	0.3995	-4.35466	1.33272e-05	0.00110231	Down
ENSG00000270335	AC093159.2	processed_pseudogene	chr2	62348948	62350739	20.5617	2.14336	0.309712	6.92051	4.50012e-12	1.08872e-08	Up
ENSG00000270524	QTRT1P1	processed_pseudogene	chrX	113882590	113883667	14.1182	2.32169	0.443915	5.23005	1.69468e-07	4.72775e-05	Up
ENSG00000270659	AC079610.1	lncRNA	chr2	213152970	213153659	19.747	1.52947	0.378657	4.0392	5.36343e-05	0.00288753	Up
ENSG00000271447	MMP28	protein_coding	chr17	35756249	35795707	128.421	1.65711	0.352714	4.69817	2.62503e-06	0.000360327	Up
ENSG00000271532	BBIP1P1	processed_pseudogene	chr2	101068378	101068656	13.3576	-1.36837	0.29378	-4.6578	3.19602e-06	0.000418175	Down
ENSG00000271546	AC245389.1	processed_pseudogene	chr1	148795797	148796325	35.0806	-3.67489	0.633532	-5.80064	6.6064e-09	3.87465e-06	Down
ENSG00000271547	AC117498.3	processed_pseudogene	chr12	48800576	48801086	3.94854	1.63363	0.341768	4.77993	1.75353e-06	0.000271831	Up
ENSG00000272631	AC067750.1	lncRNA	chr10	86749754	86756298	5.29757	-1.35092	0.296694	-4.55323	5.28283e-06	0.00057281	Down
ENSG00000273216	AC002059.1	lncRNA	chr22	29316744	29317220	12.9201	1.17336	0.240923	4.87026	1.11452e-06	0.000190894	Up
ENSG00000274139	AC090164.2	lncRNA	chr15	101495052	101495567	1.56685	1.90928	0.464452	4.11083	3.9424e-05	0.00234059	Up
ENSG00000274441	AC008957.2	lncRNA	chr5	36636019	36649347	19.2241	-1.40722	0.31773	-4.42899	9.4677e-06	0.000868449	Down
ENSG00000274588	DGKK	protein_coding	chrX	50365409	50470825	9.31571	1.38242	0.352749	3.91898	8.89247e-05	0.00412238	Up
ENSG00000274736	CCL23	protein_coding	chr17	36013056	36017972	168.656	-1.81786	0.43016	-4.22602	2.37865e-05	0.00167506	Down
ENSG00000275340	FGD5P1	transcribed_unprocessed_pseudogene	chr3	13933056	13937477	3.36649	1.72174	0.355506	4.84307	1.27845e-06	0.000212961	Up
ENSG00000275344	MIR6503	miRNA	chr11	60209071	60209156	36.8073	-1.59222	0.33266	-4.78633	1.69863e-06	0.000266203	Down
ENSG00000275385	CCL18	protein_coding	chr17	36064272	36072032	20.3345	1.92752	0.475132	4.05681	4.97469e-05	0.00272254	Up
ENSG00000276476	AL136962.1	lncRNA	chr13	22040972	22276526	12.8458	-2.23222	0.480283	-4.64771	3.35643e-06	0.000430212	Down
ENSG00000277118	AC131156.1	misc_RNA	chr3	186076306	186076591	3.55589	-1.62977	0.401969	-4.05448	5.02462e-05	0.00273555	Down
ENSG00000278464	AC068506.1	lncRNA	chr18	34892013	34903504	1.52256	-2.94549	0.638151	-4.61566	3.91843e-06	0.000464307	Down
ENSG00000278543	AC010332.2	unprocessed_pseudogene	chr19	52473336	52475239	4.15286	1.36924	0.332437	4.1188	3.80857e-05	0.00229533	Up
ENSG00000278775	FP236383.2	misc_RNA	chr21	8433085	8433174	3.0121	-3.1045	0.794018	-3.90986	9.23478e-05	0.00421544	Down
ENSG00000279174	AC104581.3	TEC	chr17	8013327	8016378	14.9633	-1.85674	0.38676	-4.80074	1.58078e-06	0.000251812	Down
ENSG00000279286	AL133373.2	TEC	chr14	91572444	91575271	5.6443	1.64562	0.356466	4.61648	3.90305e-06	0.000464307	Up
ENSG00000279359	AL359195.2	TEC	chr10	80249710	80254121	54.5184	-1.68245	0.419211	-4.01336	5.98599e-05	0.00311608	Down
ENSG00000279581	AC073862.2	TEC	chr12	130980667	130981367	1.47683	-2.11659	0.535945	-3.94926	7.83921e-05	0.00376954	Down
ENSG00000279673	AC092919.3	TEC	chr3	171460612	171462256	14.8638	1.16836	0.279042	4.18705	2.82609e-05	0.00188938	Up
ENSG00000279907	AC018695.7	TEC	chr16	85859521	85862012	34.8714	-1.67731	0.367444	-4.56481	4.99935e-06	0.000551339	Down
ENSG00000280916	FOXCUT	lncRNA	chr6	1601654	1607354	6.28117	-2.2238	0.509145	-4.36772	1.25552e-05	0.00105652	Down
ENSG00000281756	C2-AS1	lncRNA	chr6	31934474	31941724	7.02415	-1.82749	0.414255	-4.41151	1.02652e-05	0.000907208	Down
