# Supplementary material for: c-Mpl-del, a c-Mpl alternative splicing isoform, promotes AMKL progression and chemoresistance
Source: Cell Death Dis. 2022 Oct 13;13(10):869. doi: 10.1038/s41419-022-05315-5 (PMC9561678; doi:10.1038/s41419-022-05315-5)
Supplement: Supplementary file 4 — Supplementary Table S7 [file 41419_2022_5315_MOESM4_ESM.xlsx]

## Sheet: Sheet1
NC vs c-Mpl-p										NC vs c-Mpl-del										NC vs c-Mpl-del + Ara-c										NC vs NC + Ara-c										NC + Ara-c vs c-Mpl-del + Ara-c
#ID	Symbol	NC_Count	Mpl-p_Count	NC_FPKM	Mpl-p_FPKM	FDR	log2FC	regulated		#ID	Symbol	NC_Count	Mpl-del_Count	NC_FPKM	Mpl-del_FPKM	FDR	log2FC	regulated		#ID	Symbol	NC_Count	del-Ara_Count	NC_FPKM	del-Ara_FPKM	FDR	log2FC	regulated		#ID	Symbol	NC_Count	NC-Ara_Count	NC_FPKM	NC-Ara_FPKM	FDR	log2FC	regulated		#ID	Symbol	NC-Ara_Count	del-Ara_Count	NC-Ara_FPKM	del-Ara_FPKM	FDR	log2FC	regulated
ENSG00000277957	SENP3-EIF4A1	0	3288	0	16.2084	1.02722e-134	14.7336	up		ENSG00000274276	CBSL	11002	0	89.1096	0	1.16556e-168	-16.1844	down		ENSG00000277957	SENP3-EIF4A1	0	27410	0	153.133	1.72472e-224	17.7683	up		ENSG00000171570	RAB4B-EGLN2	0	6053	0	44.5655	1.34989e-160	15.6211	up		Homo_sapiens_newGene_4666	Homo_sapiens_newGene_4666	61085	1590	313.088	7.63279	6.34397e-100	-5.33043	down
ENSG00000267303	AC011511.4	1820	0	17.9854	0	3.95347e-106	-13.781	down		ENSG00000277957	SENP3-EIF4A1	0	4038	0	29.9459	8.56251e-150	15.2692	up		ENSG00000240583	AQP1	5994	95	38.1862	0.693923	2.00863e-101	-5.92633	down		ENSG00000277957	SENP3-EIF4A1	0	1922	0	11.1532	3.78977e-113	13.9661	up		ENSG00000267368	UPK3BL1	11	1881	0.162315	27.5417	9.94423e-95	7.3352	up
ENSG00000240583	AQP1	5994	92	38.1862	0.619897	3.18667e-101	-5.92452	down		ENSG00000240583	AQP1	5994	63	38.1862	0.555471	7.766e-100	-6.03889	down		ENSG00000171570	RAB4B-EGLN2	0	1438	0	10.1904	6.46583e-101	13.5158	up		Homo_sapiens_newGene_4667	Homo_sapiens_newGene_4667	2988	125711	16.0243	622.625	1.16175e-105	5.50769	up		ENSG00000240583	AQP1	4359	95	31.4936	0.693923	9.08787e-92	-5.58485	down
Homo_sapiens_newGene_4667	Homo_sapiens_newGene_4667	2988	110104	16.0243	470.979	6.89118e-100	5.30285	up		ENSG00000267303	AC011511.4	1820	0	17.9854	0	3.75185e-96	-13.5887	down		ENSG00000270181	BIVM-ERCC5	1	1055	0.013567	3.68033	4.43421e-87	9.92171	up		ENSG00000267368	UPK3BL1	1318	11	17.9507	0.162315	1.40005e-80	-6.77621	down		ENSG00000270181	BIVM-ERCC5	0	1055	0	3.68033	1.58452e-87	13.0102	up
Homo_sapiens_newGene_4665	Homo_sapiens_newGene_4665	844	25166	6.1323	216.069	3.56018e-89	4.99724	up		Homo_sapiens_newGene_4667	Homo_sapiens_newGene_4667	2988	66507	16.0243	437.64	1.43985e-91	5.00701	up		ENSG00000172840	PDP2	1236	20	3.37367	0.872283	5.12332e-72	-5.88957	down		ENSG00000234616	JRK	6605	217	13.3715	1.57601	1.47328e-78	-4.81405	down		ENSG00000267645	AC105052.3	2873	90	36.7127	1.10587	6.24808e-77	-5.06132	down
ENSG00000254692	AL136295.1	0	725	0	4.586	9.28607e-76	12.5526	up		ENSG00000262481	TMEM256-PLSCR3	10	1050	0.171299	17.993	1.02287e-88	7.22406	up		ENSG00000267303	AC011511.4	1820	84	17.9854	0.891958	1.62564e-58	-4.38412	down		ENSG00000284681	AC007240.1	1320	18	12.0914	0.174531	1.7276e-74	-6.07398	down		Homo_sapiens_newGene_4667	Homo_sapiens_newGene_4667	125711	6193	622.625	34.7555	4.86157e-75	-4.41012	down
ENSG00000234616	JRK	6605	262	13.3715	2.55008	7.05153e-73	-4.55592	down		Homo_sapiens_newGene_4665	Homo_sapiens_newGene_4665	844	16048	6.1323	205.789	4.58591e-83	4.77959	up		ENSG00000134897	BIVM	427	0	2.05428	0	4.92271e-56	-11.7131	down		ENSG00000267645	AC105052.3	110	2873	1.24935	36.7127	1.281e-72	4.81831	up		ENSG00000234616	JRK	217	5810	1.57601	13.2484	7.3264e-75	4.67517	up
ENSG00000267645	AC105052.3	110	2368	1.24935	25.6969	4.10029e-65	4.52584	up		ENSG00000284681	AC007240.1	1320	3	12.0914	0.026151	1.71232e-79	-8.20234	down		ENSG00000285258	ATXN7	0	392	0	1.06566	2.23753e-54	11.641	up		ENSG00000172840	PDP2	1236	25	3.37367	0.726485	1.34677e-67	-5.50788	down		ENSG00000284681	AC007240.1	18	1143	0.174531	11.2494	1.59748e-70	5.91227	up
ENSG00000260836	AC245033.1	0	484	0	4.16662	8.41018e-62	11.9698	up		ENSG00000270181	BIVM-ERCC5	1	631	0.013567	2.9203	7.79263e-76	9.63376	up		ENSG00000136997	MYC	6040	6728	54.7888	81.6073	1.14083e-52	3.66418	up		ENSG00000198848	CES1	2	570	0.016795	17.5694	1.08154e-65	8.17731	up		ENSG00000144785	AC073896.1	512	0	11.1449	0	2.23339e-63	-12.0341	down
ENSG00000168970	JMJD7-PLA2G4B	527	0	2.89357	0	1.02201e-60	-11.9932	down		ENSG00000256861	AC048338.1	0	490	0	4.64777	8.72308e-67	12.2266	up		ENSG00000126945	HNRNPH2	818	33	6.72928	0.290751	6.20724e-50	-4.57515	down		ENSG00000144785	AC073896.1	0	512	0	11.1449	7.06104e-64	12.0579	up		ENSG00000198848	CES1	570	5	17.5694	0.04417	6.32815e-61	-6.86358	down
Homo_sapiens_newGene_4666	Homo_sapiens_newGene_4666	4389	58627	20.0944	255.458	6.7544e-60	3.83893	up		ENSG00000136997	MYC	6040	7122	54.7888	97.9249	9.83622e-59	3.90594	up		ENSG00000124593	AL365205.1	646	7218	3.18453	48.2819	1.02126e-49	3.53302	up		Homo_sapiens_newGene_4666	Homo_sapiens_newGene_4666	4389	61085	20.0944	313.088	8.15606e-62	3.91178	up		ENSG00000283765	AC131160.1	433	0	2.88696	0	7.03591e-58	-11.7924	down
ENSG00000215472	RPL17-C18orf32	502	0	6.44055	0	3.44741e-59	-11.9231	down		Homo_sapiens_newGene_4666	Homo_sapiens_newGene_4666	4389	37817	20.0944	247.872	1.03844e-54	3.63786	up		ENSG00000285245	AL162417.1	335	0	1.64879	0	8.94682e-49	-11.3632	down		ENSG00000168970	JMJD7-PLA2G4B	527	0	2.89357	0	1.15764e-60	-11.9866	down		ENSG00000277957	SENP3-EIF4A1	1922	27410	11.1532	153.133	8.31905e-58	3.76711	up
ENSG00000136997	MYC	582	6955	10.3428	74.7888	3.62376e-53	3.67803	up		ENSG00000162981	FAM84A	4573	215	14.2842	0.881876	1.33116e-54	-3.87926	down		ENSG00000102145	GATA1	9081	12003	164.931	197.709	1.32991e-47	4.87027	up		ENSG00000215472	RPL17-C18orf32	502	0	6.44055	0	4.37534e-59	-11.9165	down		ENSG00000134897	BIVM	428	0	2.26336	0	1.39422e-57	-11.7757	down
Homo_sapiens_newGene_11854	Homo_sapiens_newGene_11854	840	29	8.95203	0.347699	5.2826e-52	-4.75113	down		ENSG00000124593	AL365205.1	646	5871	3.18453	52.266	3.20692e-54	3.71452	up		ENSG00000285396	AC012476.1	329	1	2.75787	0.007654	1.70524e-46	-8.14415	down		Homo_sapiens_newGene_4664	Homo_sapiens_newGene_4664	9013	109176	45.4378	660.579	9.01342e-57	3.71145	up		ENSG00000003137	CYP26B1	406	4	2.14616	0.016619	3.30445e-51	-6.68719	down
Homo_sapiens_newGene_4664	Homo_sapiens_newGene_4664	9013	92207	45.4378	470.533	3.10484e-50	3.45414	up		ENSG00000102145	GATA1	9081	17161	164.931	209.845	2.31042e-52	3.53843	up		ENSG00000163435	ELF3	390	8	2.17614	0.049021	2.1061e-43	-5.53455	down		ENSG00000277669	AC009086.2	0	389	0	13.0186	5.72212e-55	11.6617	up		ENSG00000124593	AL365205.1	574	7218	3.07271	48.2819	6.51441e-51	3.58537	up
Homo_sapiens_newGene_3035	Homo_sapiens_newGene_3035	20	602	0.124086	4.19	3.6729e-50	5.00205	up		ENSG00000134897	BIVM	427	0	2.05428	0	5.9908e-47	-11.4975	down		ENSG00000235034	C19orf81	1	274	0.009397	7.02702	4.02217e-42	7.97719	up		ENSG00000136997	MYC	6040	5582	54.7888	30.3428	2.437e-52	-3.64376	down		Homo_sapiens_newGene_4664	Homo_sapiens_newGene_4664	109176	10652	660.579	57.058	1.6e-49	-3.42427	down
ENSG00000250644	AC068580.4	21	594	0.171253	4.61684	4.79568e-49	4.9128	up		ENSG00000108825	PTGES3L-AARSD1	135	1178	1.63498	14.398	8.4344e-45	3.65468	up		Homo_sapiens_newGene_1715	Homo_sapiens_newGene_1715	0	249	0	3.08724	2.72851e-41	10.9866	up		ENSG00000285258	ATXN7	0	344	0	0.970801	3.83087e-51	11.4844	up		ENSG00000267059	AC005943.1	304	0	6.18541	0	4.56418e-47	-11.2823	down
ENSG00000268643	AC006486.1	3	347	0.082362	9.48501	4.26716e-48	6.89282	up		ENSG00000173402	DAG1	3334	217	12.6411	1.99605	3.06403e-43	-3.41004	down		ENSG00000109255	NMU	1892	175	43.3571	4.34196	5.40479e-41	-3.38229	down		ENSG00000268975	MIA-RAB4B	10	461	0.098241	5.20355	2.22436e-49	5.62142	up		ENSG00000277669	AC009086.2	389	8	13.0186	0.238268	1.89457e-45	-5.64802	down
ENSG00000108825	PTGES3L-AARSD1	135	1626	1.63498	13.2487	2.1998e-46	3.68839	up		ENSG00000285245	AL162417.1	335	0	1.64879	0	5.16265e-40	-11.1475	down		ENSG00000003137	CYP26B1	288	4	1.19173	0.016619	1.0008e-38	-6.07566	down		ENSG00000267303	AC011511.4	1820	117	17.9854	1.28689	4.53952e-49	-3.84501	down		ENSG00000215472	RPL17-C18orf32	0	274	0	3.80228	6.19746e-43	11.0657	up
ENSG00000126945	HNRNPH2	818	40	6.72928	0.309047	5.10565e-46	-4.25055	down		ENSG00000235034	C19orf81	1	205	0.009397	6.96721	1.05392e-39	8.01223	up		ENSG00000257390	AC023055.1	3	264	0.041501	2.87905	2.00108e-38	6.45147	up		ENSG00000235034	C19orf81	1	294	0.009397	7.83865	1.39688e-46	8.13704	up		ENSG00000168970	JMJD7-PLA2G4B	0	272	0	1.66281	9.53878e-43	11.0551	up
ENSG00000162981	FAM84A	4573	404	14.2842	1.20583	1.61959e-45	-3.40096	down		ENSG00000285258	ATXN7	0	203	0	1.06796	2.19311e-39	10.9558	up		ENSG00000268643	AC006486.1	3	259	0.082362	8.0293	6.24573e-38	6.42389	up		ENSG00000285245	AL162417.1	335	0	1.64879	0	1.39688e-46	-11.3332	down		ENSG00000077238	IL4R	606	5744	6.42346	39.7228	2.98493e-41	3.17758	up
ENSG00000284194	SCO2	987	68	17.1575	1.23727	9.22591e-42	-3.75771	down		ENSG00000169994	MYO7B	0	202	0	1.37257	2.7202e-39	10.9486	up		ENSG00000285130	AL358113.1	0	219	0	1.27022	6.67227e-38	10.8015	up		ENSG00000285396	AC012476.1	329	1	2.75787	0.003879	1.21634e-44	-8.08591	down		Homo_sapiens_newGene_1715	Homo_sapiens_newGene_1715	0	249	0	3.08724	2.05536e-40	10.9277	up
ENSG00000285721	AL031281.2	40	579	0.068636	0.946359	8.02627e-39	3.9505	up		ENSG00000285396	AC012476.1	329	1	2.75787	0.002556	2.05047e-38	-7.6913	down		ENSG00000268975	MIA-RAB4B	10	311	0.098241	3.37922	3.57344e-36	4.99246	up		ENSG00000167807	AC011511.1	402	9	3.75784	0.092125	3.94893e-42	-5.3495	down		ENSG00000250644	AC068580.4	0	245	0	2.14689	5.4922e-40	10.9044	up
ENSG00000109255	NMU	1892	184	43.3571	4.11665	8.0455e-39	-3.26192	down		Homo_sapiens_newGene_11944	Homo_sapiens_newGene_11944	2	190	0.084592	12.3468	8.00584e-38	6.99864	up		ENSG00000256349	AP002748.4	0	192	0	1.06129	1.21634e-34	10.6118	up		ENSG00000167578	RAB4B	1621	134	26.8503	2.92877	8.17092e-42	-3.48244	down		ENSG00000257390	AC023055.1	2	264	0.029921	2.87905	7.31261e-39	6.89277	up
ENSG00000255730	AC011462.1	0	219	0	1.93005	1.98164e-38	10.8261	up		ENSG00000109255	NMU	1892	145	43.3571	4.93784	1.05386e-35	-3.17405	down		ENSG00000283765	AC131160.1	181	0	1.08235	0	1.91239e-32	-10.4754	down		ENSG00000249624	AP000295.1	69	688	1.2457	9.12259	1.76443e-34	3.42825	up		ENSG00000249624	AP000295.1	688	60	9.12259	1.17076	3.13932e-36	-3.58338	down
ENSG00000144785	AC073896.1	0	211	0	5.70252	2.14975e-37	10.7725	up		ENSG00000234616	JRK	6605	605	13.3715	2.67185	1.72096e-35	-2.91751	down		ENSG00000214736	TOMM6	10256	1603	315.212	52.9497	1.75813e-30	-2.62625	down		Homo_sapiens_newGene_4657	Homo_sapiens_newGene_4657	194	0	1.54782	0	8.83318e-34	-10.5455	down		ENSG00000163435	ELF3	273	8	1.53743	0.049021	2.13477e-35	-5.13734	down
ENSG00000003137	CYP26B1	288	4	1.19173	0.014664	2.14975e-37	-6.02832	down		ENSG00000285304	Z83844.3	0	147	0	1.22478	2.93288e-31	10.4904	up		ENSG00000163635	ATXN7	193	3	1.08596	0.012728	1.00254e-29	-5.89929	down		Homo_sapiens_newGene_3035	Homo_sapiens_newGene_3035	20	340	0.124086	2.45346	1.34859e-33	4.1916	up		ENSG00000109255	NMU	1406	175	36.5348	4.34196	3.24103e-34	-3.07206	down
Homo_sapiens_newGene_8647	Homo_sapiens_newGene_8647	465	26	4.70798	0.246371	4.71644e-35	-4.055	down		ENSG00000163435	ELF3	390	16	2.17614	0.113615	6.29264e-29	-4.06786	down		ENSG00000119283	TRIM67	352	24	0.819829	0.050444	3.22966e-29	-3.81635	down		ENSG00000243708	PLA2G4B	15	280	0.087517	1.90925	6.04028e-31	4.32354	up		ENSG00000256349	AP002748.4	0	192	0	1.06129	8.27428e-34	10.5529	up
ENSG00000100448	CTSG	37	487	0.763093	9.52793	5.08727e-35	3.81301	up		ENSG00000100448	CTSG	37	301	0.763093	8.851	6.29264e-29	3.54974	up		ENSG00000162981	FAM84A	4573	722	14.2842	2.4032	4.50804e-29	-2.61158	down		ENSG00000163635	ATXN7	193	1	1.08596	0.000657	1.31528e-30	-7.31682	down		ENSG00000214736	TOMM6	10313	1603	354.007	52.9497	2.6315e-33	-2.75234	down
ENSG00000261796	ISY1-RAB43	200	0	0.749906	0	1.29265e-34	-10.596	down		ENSG00000214736	TOMM6	10256	1239	315.212	54.2864	4.30985e-28	-2.51829	down		ENSG00000272398	CD24	2818	15806	22.1731	140.583	6.76297e-29	2.53896	up		ENSG00000176020	AMIGO3	205	3	1.30478	0.01805	1.20305e-29	-5.92583	down		Homo_sapiens_newGene_1421	Homo_sapiens_newGene_1421	5109	824	71.7779	10.8286	3.95458e-31	-2.69896	down
Homo_sapiens_newGene_4657	Homo_sapiens_newGene_4657	194	0	1.54782	0	7.38092e-34	-10.552	down		ENSG00000175197	DDIT3	708	415	14.2283	7.87134	3.35522e-27	-3.57038	down		ENSG00000257529	RPL36A-HNRNPH2	0	148	0	5.08496	1.26805e-28	10.2365	up		ENSG00000126945	HNRNPH2	818	94	6.72928	0.85665	8.01007e-29	-3.00679	down		ENSG00000158715	SLC45A3	283	2038	1.72613	11.992	2.49585e-30	2.78093	up
ENSG00000183979	NPB	453	29	4.06618	0.489292	6.13051e-33	-3.86044	down		ENSG00000283765	AC131160.1	181	0	1.08235	0	3.22509e-26	-10.2599	down		ENSG00000169105	CHST14	1381	200	7.06653	1.09966	6.03972e-28	-2.73561	down		Homo_sapiens_newGene_2572	Homo_sapiens_newGene_2572	6288	1032	57.8114	10.0035	1.8728e-27	-2.49405	down		ENSG00000145649	GZMA	21	337	0.474947	7.39083	1.38768e-29	3.92965	up
ENSG00000169105	CHST14	1381	165	7.06653	0.800621	9.73381e-32	-2.96489	down		ENSG00000284946	AC068831.7	329	1320	0.964843	5.39258	1.79352e-25	2.53467	up		ENSG00000167807	AC011511.1	402	35	3.75784	0.349509	7.78771e-28	-3.46589	down		ENSG00000100342	APOL1	2619	405	16.6936	3.39188	2.65354e-27	-2.5797	down		ENSG00000103426	CORO7-PAM16	5	208	0.024625	1.07144	2.25431e-29	5.27777	up
Homo_sapiens_newGene_1715	Homo_sapiens_newGene_1715	0	164	0	1.78751	2.31325e-31	10.4092	up		ENSG00000185252	ZNF74	2486	318	15.9378	3.46603	5.50764e-24	-2.43552	down		ENSG00000110514	MADD	5794	6426	13.0856	30.3337	1.25908e-27	10.1667	up		ENSG00000249240	AC069368.1	2	142	0.036534	3.86038	1.37826e-26	6.17315	up		ENSG00000169105	CHST14	1332	200	7.61103	1.09966	3.38045e-29	-2.80155	down
ENSG00000254806	SYS1-DBNDD2	165	0	2.36368	0	4.04761e-30	-10.3186	down		ENSG00000077984	CST7	408	1520	8.01242	42.6471	5.50764e-24	2.42783	up		ENSG00000161654	LSM12	2444	428	19.6722	5.33461	4.64197e-25	-2.46194	down		ENSG00000181027	FKRP	352	1919	5.59634	15.8562	1.92806e-26	2.55923	up		ENSG00000119283	TRIM67	324	24	1.05436	0.050444	3.6189e-29	-3.81459	down
ENSG00000255339	AL133352.1	152	1037	2.20282	14.8172	3.76004e-29	2.86858	up		ENSG00000110514	MADD	5794	7961	13.0856	28.3629	1.08111e-23	2.97209	up		Homo_sapiens_newGene_6772	Homo_sapiens_newGene_6772	455	2366	2.54048	14.2085	1.72679e-24	2.42947	up		ENSG00000257529	RPL36A-HNRNPH2	0	128	0	4.54319	5.68787e-26	10.0589	up		ENSG00000268643	AC006486.1	11	259	0.328442	8.0293	5.13844e-29	4.47534	up
ENSG00000171867	PRNP	2606	392	18.2334	2.98922	2.52491e-28	-2.63318	down		ENSG00000131152	AC010531.1	156	0	2.99303	0	3.29784e-23	-10.0456	down		ENSG00000285721	AL031281.2	40	355	0.068636	0.657272	2.30338e-24	3.19695	up		ENSG00000284946	AC068831.7	329	1730	0.964843	5.74859	3.16533e-25	2.50711	up		ENSG00000110002	VWA5A	240	1672	1.44696	9.78011	8.7403e-29	2.73302	up
ENSG00000243708	PLA2G4B	15	248	0.087517	1.43918	7.18189e-28	4.13499	up		ENSG00000003137	CYP26B1	288	14	1.19173	0.237833	3.62243e-23	-3.82198	down		ENSG00000163751	CPA3	7	174	0.061135	1.90306	2.51582e-24	4.6619	up		ENSG00000263513	FAM72C	34	307	0.267414	3.44239	5.83301e-24	3.28266	up		ENSG00000163751	CPA3	2	174	0.022608	1.90306	1.25233e-28	6.29168	up
ENSG00000244395	RBMY1D	0	140	0	1.40578	7.68176e-28	10.1811	up		ENSG00000158715	SLC45A3	404	1456	2.2101	11.3729	4.69456e-23	2.37999	up		ENSG00000134899	ERCC5	1041	167	3.80197	0.658303	2.51582e-24	-2.58788	down		ENSG00000285815	WRB-SH3BGR	123	0	1.68252	0	6.26189e-24	-9.88866	down		Homo_sapiens_newGene_4657	Homo_sapiens_newGene_4657	0	150	0	1.25027	2.79526e-28	10.197	up
ENSG00000077984	CST7	408	2318	8.01242	43.2299	7.68176e-28	2.60522	up		ENSG00000235272	RAMACL	15	158	0.131606	2.05858	5.48321e-23	3.91451	up		ENSG00000285304	Z83844.3	0	119	0	0.747629	2.89621e-24	9.92217	up		ENSG00000108825	PTGES3L-AARSD1	135	773	1.63498	7.7017	8.19411e-24	2.62931	up		ENSG00000181027	FKRP	1919	323	15.8562	5.66919	8.35663e-28	-2.63709	down
ENSG00000229549	TSPY8	0	139	0	2.07203	1.03499e-27	10.1707	up		Homo_sapiens_newGene_2572	Homo_sapiens_newGene_2572	6288	905	57.8114	11.6921	7.69812e-23	-2.26565	down		ENSG00000114786	ABHD14A-ACY1	506	64	4.88032	0.456238	3.32147e-24	-2.92931	down		ENSG00000125846	ZNF133	68	438	0.704411	3.77391	4.25416e-22	2.79793	up		ENSG00000131746	TNS4	1218	7196	6.28364	35.2647	1.02649e-27	2.49574	up
ENSG00000284946	AC068831.7	329	1793	0.964843	5.12776	5.14066e-26	2.54511	up		ENSG00000244395	RBMY1D	0	98	0	1.41881	1.24598e-22	9.90591	up		ENSG00000263513	FAM72C	34	320	0.267414	2.73618	3.95679e-24	3.28091	up		ENSG00000285382	FO393400.1	0	98	0	0.456843	6.55239e-21	9.67407	up		ENSG00000176020	AMIGO3	3	169	0.01805	1.1549	8.50212e-27	5.69263	up
ENSG00000185252	ZNF74	2486	410	15.9378	2.60608	7.70177e-26	-2.50042	down		ENSG00000144785	AC073896.1	0	96	0	4.41819	2.65612e-22	9.87619	up		ENSG00000250644	AC068580.4	21	245	0.171253	2.14689	1.06646e-23	3.58761	up		ENSG00000273173	SNURF	70	411	2.23561	13.3475	4.8837e-20	2.66443	up		ENSG00000272398	CD24	2861	15806	24.8976	140.583	3.97993e-26	2.39901	up
ENSG00000234857	HNRNPUL2-BSCL2	0	126	0	0.546178	9.53199e-26	10.0292	up		ENSG00000159388	BTG2	4417	643	30.742	6.39513	6.73279e-22	-2.24917	down		ENSG00000158715	SLC45A3	404	2038	2.2101	11.992	1.6869e-23	2.38564	up		ENSG00000110917	MLEC	1979	7758	5.98847	24.2632	8.11244e-20	2.08381	up		ENSG00000166147	FBN1	613	3545	1.18194	6.18687	6.16396e-26	2.46477	up
ENSG00000163435	ELF3	390	40	2.17614	0.191753	1.59083e-24	-3.18217	down		ENSG00000179820	MYADM	11775	1814	70.5365	17.9801	2.10561e-21	-2.16759	down		ENSG00000213928	IRF9	629	92	11.8983	1.7935	2.38529e-23	-2.72044	down		ENSG00000169991	IFFO2	27	225	0.079482	0.739604	9.10864e-20	3.16571	up		Homo_sapiens_newGene_1371	Homo_sapiens_newGene_1371	0	132	0	0.71887	1.35581e-25	10.0128	up
ENSG00000119283	TRIM67	352	35	0.819829	0.064527	8.71524e-24	-3.22635	down		ENSG00000119283	TRIM67	352	26	0.819829	0.072566	3.36292e-21	-3.22311	down		Homo_sapiens_newGene_988	Homo_sapiens_newGene_988	0	113	0	2.22766	2.38529e-23	9.84761	up		ENSG00000124120	TTPAL	173	802	2.06727	2.66378	1.2697e-19	2.32493	up		Homo_sapiens_newGene_6772	Homo_sapiens_newGene_6772	411	2366	2.56325	14.2085	5.13938e-25	2.45807	up
ENSG00000158715	SLC45A3	404	1976	2.2101	10.2564	1.40385e-23	2.38915	up		ENSG00000086730	LAT2	131	509	0.939949	5.7456	1.05569e-20	2.48759	up		ENSG00000259040	BLOC1S5-TXNDC5	117	0	0.705321	0	2.38529e-23	-9.84652	down		ENSG00000077238	IL4R	2774	606	17.5342	6.42346	1.14763e-18	-2.08139	down		ENSG00000070182	SPTB	2417	12752	6.81097	34.9169	9.33137e-25	2.33255	up
ENSG00000026036	RTEL1-TNFRSF6B	25	257	0.093721	0.923082	3.28697e-23	3.45437	up		ENSG00000134899	ERCC5	1041	136	3.80197	0.711857	2.14746e-20	-2.40458	down		ENSG00000284946	AC068831.7	329	1664	0.964843	5.36679	5.063e-23	2.38933	up		ENSG00000177427	MIEF2	742	141	4.27903	3.46033	4.44423e-18	-2.28178	down		ENSG00000128918	ALDH1A2	6	175	0.029907	0.970638	1.20529e-24	4.77141	up
ENSG00000159388	BTG2	4417	847	30.742	5.94037	7.34483e-23	-2.28311	down		Homo_sapiens_newGene_6772	Homo_sapiens_newGene_6772	455	1441	2.54048	11.4889	5.44765e-20	2.19359	up		ENSG00000129473	BCL2L2	1112	193	5.97467	2.04005	7.2436e-23	-2.47445	down		ENSG00000261796	ISY1-RAB43	200	850	0.749906	3.56339	4.85465e-18	2.1997	up		ENSG00000163106	HPGDS	10	204	0.118151	2.44352	4.12553e-24	4.26707	up
ENSG00000272916	AC022400.6	63	425	0.195305	1.2659	1.08128e-22	2.85085	up		ENSG00000145649	GZMA	42	227	0.85378	6.61602	6.18242e-20	2.96064	up		ENSG00000165695	AK8	553	80	4.87631	0.757667	1.18862e-22	-2.73604	down		ENSG00000241945	PWP2	1315	278	7.29244	1.72023	6.01103e-18	-2.12846	down		ENSG00000285304	Z83844.3	0	119	0	0.747629	1.04995e-23	9.86334	up
ENSG00000257529	RPL36A-HNRNPH2	0	107	0	3.21483	1.49327e-22	9.79363	up		ENSG00000285721	AL031281.2	40	216	0.068636	0.531375	1.28954e-19	2.95915	up		ENSG00000110917	MLEC	1979	8939	5.98847	27.4034	1.31734e-22	2.22655	up		ENSG00000267059	AC005943.1	52	304	0.93361	6.18541	6.13472e-18	2.65743	up		ENSG00000187513	GJA4	196	13	2.67634	0.157409	1.91806e-23	-3.96787	down
ENSG00000198729	PPP1R14C	215	14	1.8222	0.112373	1.49327e-22	-3.82996	down		ENSG00000166924	NYAP1	223	12	1.13703	0.084741	3.13623e-19	-3.67382	down		ENSG00000145649	GZMA	42	337	0.85378	7.39083	1.64169e-22	3.05173	up		Homo_sapiens_newGene_13689	Homo_sapiens_newGene_13689	86	0	0.273883	0	1.02267e-17	-9.37306	down		ENSG00000215126	CBWD6	278	29	2.34109	0.323594	4.7338e-23	-3.32207	down
ENSG00000145649	GZMA	42	327	0.85378	6.34091	1.90041e-22	3.05629	up		Homo_sapiens_newGene_1976	Homo_sapiens_newGene_1976	3	86	0.042591	1.5409	3.92997e-19	5.30449	up		ENSG00000198729	PPP1R14C	215	16	1.8222	0.143965	1.0136e-21	-3.68674	down		ENSG00000261915	AC026954.2	2	95	0.007138	0.821821	1.02818e-17	5.59387	up		ENSG00000243708	PLA2G4B	280	30	1.90925	0.19608	8.61894e-23	-3.28371	down
Homo_sapiens_newGene_4672	Homo_sapiens_newGene_4672	31	271	0.263464	2.23411	2.66952e-22	3.22195	up		ENSG00000135480	KRT7	3	86	0.031282	1.26618	3.92997e-19	5.30449	up		ENSG00000172005	MAL	358	45	5.88344	0.790408	1.81716e-21	-2.93726	down		ENSG00000150779	TIMM8B	1019	3650	20.3099	89.0072	3.5287e-17	1.95357	up		ENSG00000235272	RAMACL	7	166	0.068055	1.6303	1.12416e-22	4.47702	up
ENSG00000165272	AQP3	462	2086	4.51101	19.368	1.08396e-21	2.27382	up		Homo_sapiens_newGene_12005	Homo_sapiens_newGene_12005	0	79	0	0.452671	4.72435e-19	9.59534	up		ENSG00000077984	CST7	408	1895	8.01242	40.0545	2.39918e-21	2.26648	up		ENSG00000148204	CRB2	531	99	1.84113	0.362753	6.97657e-17	-2.30885	down		ENSG00000198729	PPP1R14C	205	16	1.93661	0.143965	1.42953e-22	-3.73568	down
Homo_sapiens_newGene_12002	Homo_sapiens_newGene_12002	0	101	0	1.40295	1.46511e-21	9.71047	up		ENSG00000126903	SLC10A3	1092	3146	10.524	38.0911	4.72435e-19	2.05723	up		ENSG00000175197	DDIT3	708	636	14.2283	9.4627	1.11814e-20	-2.16668	down		ENSG00000175197	DDIT3	708	729	14.2283	15.909	1.3537e-16	2.25077	up		ENSG00000138615	CILP	107	0	0.382004	0	2.0511e-22	-9.77691	down
ENSG00000163751	CPA3	7	141	0.061135	1.35779	4.04715e-21	4.40639	up		ENSG00000110002	VWA5A	411	1265	2.16645	10.8637	4.8225e-19	2.15235	up		ENSG00000109099	PMP22	1281	5275	13.089	59.9636	6.91729e-20	2.09307	up		ENSG00000152127	MGAT5	586	2105	1.30095	5.25782	1.8485e-16	1.95758	up		ENSG00000116254	CHD5	2942	13880	6.6379	31.0197	1.00666e-21	2.17127	up
Homo_sapiens_newGene_9788	Homo_sapiens_newGene_9788	61	386	1.22038	8.4376	6.0298e-21	2.75848	up		ENSG00000050767	COL23A1	3856	627	23.3454	5.48309	5.09716e-19	-2.08956	down		ENSG00000100448	CTSG	37	278	0.763093	6.1628	8.23626e-20	2.95646	up		ENSG00000256500	AL139300.1	78	0	0.565376	0	2.04965e-16	-9.23242	down		ENSG00000188223	AD000671.1	7	158	0.137443	2.99113	1.18844e-21	4.40582	up
ENSG00000204866	IGFL2	33	264	0.890275	5.89192	7.86998e-21	3.09438	up		ENSG00000109099	PMP22	1281	3640	13.089	52.4985	8.00008e-19	2.03737	up		Homo_sapiens_newGene_8647	Homo_sapiens_newGene_8647	465	74	4.70798	0.802112	9.86227e-20	-2.59835	down		ENSG00000261611	AC010547.4	115	5	0.540975	0.020783	3.7745e-16	-4.37798	down		ENSG00000284820	AC068946.2	1	115	0.000213	0.43058	1.52571e-21	6.61406	up
ENSG00000187243	MAGED4B	102	0	0.714595	0	1.02989e-20	-9.62543	down		ENSG00000162496	DHRS3	10302	1773	111.203	27.0928	1.52697e-18	-2.00777	down		ENSG00000154545	MAGED4	0	89	0	0.685696	4.38235e-19	9.50359	up		ENSG00000135482	ZC3H10	351	60	0.957396	0.306391	7.17971e-16	-2.43312	down		ENSG00000134899	ERCC5	853	167	3.42834	0.658303	3.64768e-21	-2.41862	down
ENSG00000257315	ZBED6	795	138	1.78915	0.190852	1.49565e-20	-2.4259	down		ENSG00000284337	AC013271.1	0	76	0	0.618387	1.53065e-18	9.53956	up		ENSG00000244395	RBMY1D	0	87	0	1.05358	9.93429e-19	9.47085	up		ENSG00000134986	NREP	323	1179	2.46558	10.0276	8.7983e-16	1.98049	up		ENSG00000161654	LSM12	1944	428	17.5342	5.33461	3.8354e-21	-2.24983	down
ENSG00000150779	TIMM8B	1019	4101	20.3099	84.8462	4.81021e-20	2.10804	up		ENSG00000213928	IRF9	629	79	11.8983	2.47942	1.53065e-18	-2.46078	down		ENSG00000254415	SIGLEC14	0	87	0	0.833908	9.93429e-19	9.47085	up		ENSG00000255730	AC011462.1	0	69	0	0.71786	1.87647e-15	9.16862	up		Homo_sapiens_newGene_2865	Homo_sapiens_newGene_2865	5	141	0.034075	0.999176	4.85263e-21	4.7173	up
ENSG00000131746	TNS4	2078	8060	9.4604	35.3872	1.85277e-19	2.05488	up		ENSG00000177606	JUN	4736	811	24.4654	5.97806	3.18218e-18	-2.01493	down		ENSG00000235272	RAMACL	15	166	0.131606	1.6303	1.09672e-18	3.50831	up		ENSG00000285721	AL031281.2	40	225	0.068636	0.432658	5.18316e-15	2.60091	up		ENSG00000162496	DHRS3	10967	2619	131.457	29.9454	5.40205e-21	-2.13285	down
ENSG00000235272	RAMACL	15	169	0.131606	1.46826	2.72794e-19	3.582	up		ENSG00000259040	BLOC1S5-TXNDC5	117	0	0.705321	0	3.87659e-18	-9.63105	down		ENSG00000167528	ZNF641	128	625	1.29317	3.22548	1.14354e-18	2.33785	up		ENSG00000285130	AL358113.1	0	66	0	1.06601	7.33093e-15	9.10461	up		ENSG00000171570	RAB4B-EGLN2	6053	1438	44.5655	10.1904	6.88614e-21	-2.14031	down
Homo_sapiens_newGene_6772	Homo_sapiens_newGene_6772	455	1859	2.54048	9.85031	4.19742e-19	2.12964	up		ENSG00000165272	AQP3	462	1345	4.51101	18.8973	5.64827e-18	2.07212	up		ENSG00000124120	TTPAL	173	801	2.06727	2.5514	1.32176e-18	2.26147	up		ENSG00000171161	ZNF672	2090	6686	13.3609	46.5513	7.80013e-15	1.79054	up		ENSG00000151834	GABRA2	22	235	0.120694	1.39661	1.49217e-20	3.34306	up
ENSG00000114786	ABHD14A-ACY1	506	83	4.88032	0.622602	4.2167e-19	-2.50686	down		ENSG00000285953	AC000120.3	0	73	0	0.718236	8.08223e-18	9.48154	up		ENSG00000138615	CILP	88	0	0.282047	0	1.43227e-18	-9.4361	down		ENSG00000143627	PKLR	3518	939	21.1124	6.28921	1.71352e-14	-1.79246	down		ENSG00000249240	AC069368.1	142	7	3.86038	0.16498	2.35905e-20	-4.38433	down
ENSG00000125846	ZNF133	68	375	0.704411	2.74834	1.85467e-18	2.56037	up		ENSG00000063978	RNF4	664	1855	9.04679	19.258	1.46596e-17	2.01275	up		ENSG00000165272	AQP3	462	1892	4.51101	19.8795	2.13658e-18	2.08493	up		ENSG00000104164	BLOC1S6	204	731	1.91594	4.46399	3.17435e-14	1.95359	up		ENSG00000179639	FCER1A	429	2039	7.69658	34.6528	5.50876e-20	2.18167	up
Homo_sapiens_newGene_7393	Homo_sapiens_newGene_7393	49	299	0.63809	3.78061	3.14472e-18	2.70544	up		Homo_sapiens_newGene_7393	Homo_sapiens_newGene_7393	49	222	0.63809	4.24882	1.78866e-17	2.70686	up		Homo_sapiens_newGene_13689	Homo_sapiens_newGene_13689	86	0	0.273883	0	3.29296e-18	-9.40298	down		ENSG00000171466	ZNF562	403	84	1.26002	1.5294	1.04681e-13	-2.14776	down		ENSG00000185728	YTHDF3	1041	226	4.15342	1.40028	7.69514e-20	-2.26975	down
ENSG00000137814	HAUS2	618	114	5.31896	0.933052	3.69741e-18	-2.33798	down		ENSG00000165695	AK8	553	71	4.87631	0.894129	1.93976e-17	-2.42887	down		ENSG00000110002	VWA5A	411	1672	2.16645	9.78011	5.18811e-18	2.07531	up		ENSG00000285943	AC112128.1	0	60	0	0.17784	1.17526e-13	8.96736	up		ENSG00000005844	ITGAL	21	222	0.080242	0.958653	8.96395e-20	3.32774	up
Homo_sapiens_newGene_13689	Homo_sapiens_newGene_13689	86	0	0.273883	0	4.83524e-18	-9.37961	down		ENSG00000150779	TIMM8B	1019	2766	20.3099	86.433	2.49334e-17	1.97132	up		Homo_sapiens_newGene_9788	Homo_sapiens_newGene_9788	61	352	1.22038	9.12705	6.04285e-18	2.57747	up		ENSG00000107815	TWNK	2176	591	11.3967	4.14358	1.54075e-13	-1.76727	down		ENSG00000109099	PMP22	1194	5275	13.6254	59.9636	1.24334e-19	2.07643	up
ENSG00000109099	PMP22	1281	4740	13.089	47.4076	4.83524e-18	1.98687	up		ENSG00000139438	FAM222A	683	98	3.7868	0.770797	1.06351e-16	-2.26901	down		ENSG00000166147	FBN1	933	3545	1.49569	6.18687	1.19191e-17	1.97697	up		ENSG00000265817	FSBP	18	134	0.274816	1.27923	1.65858e-13	3.00005	up		ENSG00000259040	BLOC1S5-TXNDC5	90	0	0.60349	0	1.59845e-19	-9.52761	down
ENSG00000263513	FAM72C	34	233	0.267414	2.33137	9.33552e-18	2.87136	up		Homo_sapiens_newGene_12716	Homo_sapiens_newGene_12716	512	67	1.79227	0.334202	1.66233e-16	-2.4013	down		ENSG00000259207	ITGB3	691	942	3.68191	5.71169	2.52611e-17	2.03337	up		ENSG00000083844	ZNF264	731	179	2.5811	1.86084	2.12657e-13	-1.91623	down		ENSG00000162981	FAM84A	2934	722	9.77881	2.4032	3.59187e-19	-2.08943	down
ENSG00000285947	AC127029.3	0	79	0	1.31963	1.74583e-17	9.35652	up		ENSG00000064886	CHI3L2	4	78	0.033729	1.37983	1.87699e-16	4.7658	up		ENSG00000162496	DHRS3	10302	2619	111.203	29.9454	2.97193e-17	-1.9245	down		ENSG00000256591	AP003108.2	30	172	0.939296	4.82717	2.38182e-13	2.62712	up		ENSG00000086730	LAT2	99	563	0.798983	5.61043	4.34682e-19	2.43936	up
ENSG00000086730	LAT2	131	582	0.939949	5.19656	3.12288e-17	2.24969	up		ENSG00000138316	ADAMTS14	2651	473	9.20844	2.33917	2.0666e-16	-1.95556	down		Homo_sapiens_newGene_7393	Homo_sapiens_newGene_7393	49	291	0.63809	4.12453	5.07891e-17	2.61832	up		ENSG00000267120	AD000671.2	161	21	1.52313	0.212568	2.53577e-13	-2.81857	down		ENSG00000261915	AC026954.2	95	1	0.821821	0.001841	6.45772e-19	-6.4649	down
Homo_sapiens_newGene_10095	Homo_sapiens_newGene_10095	50	288	1.29388	7.09982	4.19778e-17	2.62231	up		ENSG00000261611	AC010547.4	115	2	0.540975	0.009642	7.5736e-16	-5.24457	down		ENSG00000152127	MGAT5	586	2214	1.30095	5.32457	8.29488e-17	1.96873	up		ENSG00000268750	AC010522.1	51	237	1.53847	6.44179	2.99735e-13	2.32635	up		ENSG00000270136	MINOS1-NBL1	147	11	3.70991	0.258412	6.94431e-19	-3.79158	down
ENSG00000135679	MDM2	682	138	1.07351	0.525715	6.61866e-17	-2.20475	down		ENSG00000085741	WNT11	54	213	0.751303	3.94189	2.39294e-15	2.5074	up		ENSG00000256500	AL139300.1	78	0	0.565376	0	1.00251e-16	-9.26234	down		ENSG00000168101	NUDT16L1	3405	962	43.0958	12.5743	3.00303e-13	-1.71045	down		ENSG00000125740	FOSB	143	745	0.977806	4.54962	6.96403e-19	2.31342	up
ENSG00000106125	MINDY4	1176	265	7.86975	1.67639	1.14754e-16	-2.04996	down		ENSG00000229549	TSPY8	0	62	0	1.37542	2.40711e-15	9.24627	up		ENSG00000143570	SLC39A1	5546	1428	47.982	12.5958	1.01205e-16	-1.90608	down		ENSG00000137699	TRIM29	1586	437	8.75027	2.67689	7.4023e-13	-1.74644	down		ENSG00000116176	TPSG1	26	235	0.478712	4.16701	7.54787e-19	3.10328	up
ENSG00000256500	AL139300.1	78	0	0.565376	0	1.51843e-16	-9.23897	down		ENSG00000240053	LY6G5B	90	0	0.927805	0	2.80746e-15	-9.25308	down		ENSG00000136717	BIN1	1413	337	11.8103	3.05592	1.05891e-16	-2.01626	down		ENSG00000159202	UBE2Z	6275	1844	37.6832	12.8374	1.10638e-12	-1.65375	down		ENSG00000103534	TMC5	130	679	0.697725	3.70668	1.89751e-18	2.31699	up
ENSG00000149212	SESN3	392	70	1.05535	0.126578	2.83487e-16	-2.38405	down		ENSG00000134986	NREP	323	863	2.46558	8.79107	3.5996e-15	1.94817	up		ENSG00000249319	AC068533.4	0	75	0	1.58478	1.51242e-16	9.25705	up		ENSG00000163633	C4orf36	0	55	0	1.18266	1.1774e-12	8.8421	up		ENSG00000285815	WRB-SH3BGR	0	87	0	1.27853	2.80937e-18	9.41204	up
ENSG00000198794	SCAMP5	189	752	2.7881	4.97608	3.54281e-16	2.09095	up		ENSG00000167807	AC011511.1	402	53	3.75784	0.703789	4.49332e-15	-2.39005	down		ENSG00000124257	NEURL2	122	8	1.72289	0.115091	3.80851e-16	-3.85899	down		ENSG00000283761	AC118553.2	12	105	0.040123	0.601171	1.18162e-12	3.22837	up		ENSG00000254415	SIGLEC14	0	87	0	0.833908	2.80937e-18	9.41204	up
Homo_sapiens_newGene_9811	Homo_sapiens_newGene_9811	53	282	0.973865	4.97803	7.37004e-16	2.5081	up		ENSG00000106125	MINDY4	1176	207	7.86975	1.97343	5.22601e-15	-1.97483	down		ENSG00000187513	GJA4	143	13	1.60136	0.157409	6.85974e-16	-3.39587	down		ENSG00000135821	GLUL	154312	46129	647.654	216.794	1.19471e-12	-1.62913	down		ENSG00000255587	RAB44	286	1308	1.36613	6.01473	3.53011e-18	2.12598	up
ENSG00000099985	OSM	1163	3908	11.8198	38.0951	1.25792e-15	1.84783	up		ENSG00000179639	FCER1A	644	1617	10.4155	36.2028	5.50428e-15	1.85878	up		ENSG00000086730	LAT2	131	563	0.939949	5.61043	6.99153e-16	2.15376	up		ENSG00000213928	IRF9	629	159	11.8983	3.52958	1.95107e-12	-1.87027	down		ENSG00000271092	TMEM56-RWDD3	121	6	3.61139	0.071389	4.14913e-18	-4.37175	down
ENSG00000185338	SOCS1	1560	5202	22.4024	71.6239	1.33275e-15	1.8368	up		ENSG00000131746	TNS4	2078	4946	9.4604	32.1575	9.21348e-15	1.78182	up		ENSG00000204866	IGFL2	33	215	0.890275	5.31166	7.7795e-16	2.75035	up		ENSG00000213654	GPSM3	7553	2258	94.4633	31.5607	2.17828e-12	-1.62899	down		ENSG00000077984	CST7	431	1895	9.46489	40.0545	4.3654e-18	2.0693	up
ENSG00000128271	ADORA2A	0	69	0	0.544123	1.36363e-15	9.16158	up		ENSG00000163751	CPA3	7	79	0.061135	1.14386	1.0256e-14	3.99899	up		ENSG00000167578	RAB4B	1621	407	26.8503	7.8279	7.7795e-16	-1.94218	down		ENSG00000185437	SH3BGR	6	79	0.125671	1.74089	2.41393e-12	3.80308	up		ENSG00000136997	MYC	5582	6728	30.3428	81.6073	4.50331e-18	2.20195	up
ENSG00000285258	ATXN7	0	69	0	0.230005	1.36363e-15	9.16158	up		ENSG00000177427	MIEF2	742	122	4.27903	3.74347	1.0403e-14	-2.07279	down		ENSG00000131746	TNS4	2078	7196	9.4604	35.2647	7.7795e-16	1.84322	up		ENSG00000271092	TMEM56-RWDD3	17	121	0.372112	3.61139	2.75408e-12	2.93482	up		ENSG00000107815	TWNK	591	2531	4.14358	13.7213	5.35126e-18	2.03143	up
ENSG00000204161	TMEM273	245	915	2.94223	12.8229	1.44587e-15	1.99978	up		ENSG00000285815	WRB-SH3BGR	123	4	1.68252	0.048134	1.23286e-14	-4.377	down		ENSG00000137814	HAUS2	618	139	5.31896	2.25678	2.44686e-15	-2.10026	down		ENSG00000270136	MINOS1-NBL1	25	147	0.605037	3.70991	3.81333e-12	2.66249	up		ENSG00000083844	ZNF264	179	860	1.86084	3.41571	7.27319e-18	2.19679	up
ENSG00000285396	AC012476.1	329	57	2.75787	0.453581	1.61062e-15	-2.42721	down		ENSG00000282034	AC106886.5	472	1190	0.73762	2.6558	1.23286e-14	1.8646	up		ENSG00000106125	MINDY4	1176	293	7.86975	2.1016	2.44686e-15	-1.95318	down		ENSG00000284431	AL022238.4	136	17	0.541381	0.072786	3.82302e-12	-2.87825	down		ENSG00000171466	ZNF562	84	467	1.5294	1.95505	8.94442e-18	2.40644	up
ENSG00000095596	CYP26A1	70	0	0.598804	0	5.2883e-15	-9.08312	down		ENSG00000143891	GALM	168	11	1.79909	0.115572	1.39532e-14	-3.38998	down		ENSG00000185219	ZNF445	353	1296	0.450627	1.55878	2.45997e-15	1.92722	up		ENSG00000216649	GAGE12E	56	0	1.93537	0	4.70657e-12	-8.75532	down		ENSG00000103740	ACSBG1	3	105	0.018654	0.72576	1.0563e-17	5.00666	up
ENSG00000110002	VWA5A	411	1422	2.16645	7.23283	5.2883e-15	1.88974	up		ENSG00000213088	ACKR1	356	46	3.2834	0.609534	1.71388e-14	-2.41874	down		ENSG00000138316	ADAMTS14	2651	707	9.20844	2.636	3.08051e-15	-1.85529	down		ENSG00000114786	ABHD14A-ACY1	506	125	4.88032	1.68487	4.80308e-12	-1.90323	down		ENSG00000177427	MIEF2	141	698	3.46033	4.25877	1.20692e-17	2.23972	up
ENSG00000162496	DHRS3	10302	2799	111.203	29.051	6.59972e-15	-1.78053	down		ENSG00000136717	BIN1	1413	262	11.8103	3.11017	1.75836e-14	-1.89988	down		ENSG00000248592	TMEM110-MUSTN1	0	68	0	0.950533	3.28447e-15	9.11593	up		ENSG00000131467	PSME3	2626	7347	42.2749	61.6076	5.77083e-12	1.59721	up		ENSG00000167528	ZNF641	124	625	1.34377	3.22548	1.49787e-17	2.26557	up
ENSG00000130300	PLVAP	108	449	0.852952	3.37311	6.66835e-15	2.15371	up		ENSG00000139318	DUSP6	405	1017	1.80915	7.23549	2.66049e-14	1.85877	up		ENSG00000176438	SYNE3	319	1175	1.14158	2.80817	3.446e-15	1.93189	up		Homo_sapiens_newGene_3022	Homo_sapiens_newGene_3022	196	34	5.8397	1.12024	7.16928e-12	-2.41015	down		ENSG00000176438	SYNE3	263	1175	1.06149	2.80817	2.20853e-17	2.09219	up
ENSG00000249624	AP000295.1	69	0	1.2457	0	8.12322e-15	-9.0624	down		Homo_sapiens_newGene_10650	Homo_sapiens_newGene_10650	4	66	0.053293	1.75805	5.38018e-14	4.52513	up		ENSG00000261611	AC010547.4	115	8	0.540975	0.037314	3.57647e-15	-3.77383	down		ENSG00000140650	PMM2	397	1180	4.56655	13.4403	8.99482e-12	1.68422	up		ENSG00000268750	AC010522.1	237	35	6.44179	0.986192	2.65953e-17	-2.82176	down
Homo_sapiens_newGene_4690	Homo_sapiens_newGene_4690	5	88	0.104261	2.75728	9.20062e-15	4.20201	up		ENSG00000161405	IKZF3	465	71	0.878021	0.611206	8.00511e-14	-2.17889	down		Homo_sapiens_newGene_2572	Homo_sapiens_newGene_2572	6288	1752	57.8114	20.4145	5.81691e-15	-1.79224	down		Homo_sapiens_newGene_8365	Homo_sapiens_newGene_8365	0	50	0	1.15788	1.20794e-11	8.70491	up		ENSG00000026036	RTEL1-TNFRSF6B	10	145	0.039597	0.588215	2.83159e-17	3.77492	up
Homo_sapiens_newGene_9809	Homo_sapiens_newGene_9809	2403	7642	26.5229	87.1822	1.12517e-14	1.76842	up		ENSG00000169991	IFFO2	27	130	0.079482	0.545132	8.08011e-14	2.79157	up		ENSG00000165323	FAT3	0	65	0	0.067138	1.28521e-14	9.05096	up		ENSG00000154545	MAGED4	0	50	0	0.376977	1.20794e-11	8.70491	up		ENSG00000143627	PKLR	939	3794	6.28921	24.4787	2.85647e-17	1.94756	up
ENSG00000143891	GALM	168	20	1.79909	0.137648	1.20147e-14	-2.96346	down		Homo_sapiens_newGene_1371	Homo_sapiens_newGene_1371	79	0	0.39713	0	1.30652e-13	-9.06534	down		Homo_sapiens_newGene_5446	Homo_sapiens_newGene_5446	91	4	0.605346	0.028559	1.34743e-14	-4.41491	down		ENSG00000284820	AC068946.2	60	1	0.207613	0.000213	1.40444e-11	-5.6334	down		ENSG00000285382	FO393400.1	98	3	0.456843	0.015346	3.10587e-17	-5.03814	down
ENSG00000118707	TGIF2	879	2856	5.18873	14.8278	1.48515e-14	1.79927	up		ENSG00000183018	SPNS2	273	690	1.44423	5.52707	1.545e-13	1.86796	up		ENSG00000159202	UBE2Z	6275	1786	37.6832	12.2249	1.77689e-14	-1.76153	down		ENSG00000160111	CPAMD8	181	575	0.739056	4.69867	1.74432e-11	1.77981	up		ENSG00000105136	ZNF419	140	679	1.94302	4.73408	3.827e-17	2.21018	up
ENSG00000149177	PTPRJ	4330	1179	21.1587	5.72486	1.48541e-14	-1.77734	down		ENSG00000187513	GJA4	143	9	1.60136	0.128134	1.882e-13	-3.44431	down		Homo_sapiens_newGene_3077	Homo_sapiens_newGene_3077	66	0	0.883565	0	2.00028e-14	-9.02176	down		ENSG00000073803	MAP3K13	184	580	1.74988	6.96277	2.31539e-11	1.76859	up		ENSG00000164187	LMBRD2	378	1589	0.943235	3.81613	7.91561e-17	2.00449	up
ENSG00000163106	HPGDS	53	264	0.586768	2.79313	1.49243e-14	2.41298	up		ENSG00000235376	RPEL1	2	52	0.017002	0.633545	2.18657e-13	5.13128	up		ENSG00000076770	MBNL3	53	269	0.728464	1.25448	2.3123e-14	2.39202	up		ENSG00000261832	AC138894.1	101	10	0.726448	0.068217	3.91611e-11	-3.20795	down		ENSG00000095596	CYP26A1	106	5	1.17548	0.035029	1.03195e-16	-4.43804	down
ENSG00000258984	UBE2F-SCLY	0	63	0	0.408356	1.94275e-14	9.03058	up		ENSG00000285171	AL590764.2	0	52	0	0.703301	3.49054e-13	8.99297	up		ENSG00000276231	PIK3R6	177	669	1.05903	4.3086	3.77681e-14	1.96877	up		ENSG00000129473	BCL2L2	1112	327	5.97467	2.88518	4.2209e-11	-1.65247	down		Homo_sapiens_newGene_9809	Homo_sapiens_newGene_9809	1612	6282	19.6515	79.9752	1.05417e-16	1.89547	up
Homo_sapiens_newGene_5446	Homo_sapiens_newGene_5446	91	4	0.605346	0.025242	2.8022e-14	-4.36759	down		ENSG00000285943	AC112128.1	0	52	0	0.196134	3.49054e-13	8.99297	up		ENSG00000259075	POC1B-GALNT4	3	81	0.013909	0.530494	3.96828e-14	4.74844	up		Homo_sapiens_newGene_2586	Homo_sapiens_newGene_2586	0	48	0	0.442178	5.20488e-11	8.64616	up		Homo_sapiens_newGene_10783	Homo_sapiens_newGene_10783	0	76	0	2.30848	1.88451e-16	9.21733	up
ENSG00000125841	NRSN2	150	565	2.99307	4.78653	2.87849e-14	2.01172	up		ENSG00000120318	ARAP3	216	23	0.794908	0.112678	6.15806e-13	-2.69508	down		ENSG00000159307	SCUBE1	91	5	0.168934	0.008018	8.69657e-14	-4.1016	down		ENSG00000237671	GAGE12C	0	48	0	1.84699	5.20488e-11	8.64616	up		ENSG00000197253	TPSB2	402	1651	6.99899	24.1284	2.20061e-16	1.97092	up
ENSG00000267368	UPK3BL1	1318	339	17.9507	4.37808	3.0346e-14	-1.85926	down		ENSG00000213186	TRIM59	119	6	0.507979	0.186247	6.56322e-13	-3.75644	down		ENSG00000108825	PTGES3L-AARSD1	135	520	1.63498	4.80073	1.1154e-13	1.99582	up		ENSG00000147789	ZNF7	299	869	3.20351	7.72065	7.35552e-11	1.65175	up		ENSG00000147689	FAM83A	8089	30611	37.9786	142.494	2.3879e-16	1.85318	up
ENSG00000177606	JUN	4736	1313	24.4654	6.43058	3.22369e-14	-1.75135	down		ENSG00000163635	ATXN7	193	19	1.08596	0.069499	8.94843e-13	-2.80706	down		ENSG00000112531	QKI	1575	439	3.21287	1.90043	1.15061e-13	-1.79149	down		ENSG00000260287	TBC1D3G	0	47	0	0.458653	8.55234e-11	8.61586	up		Homo_sapiens_newGene_12716	Homo_sapiens_newGene_12716	569	131	2.22476	0.490355	2.46986e-16	-2.18459	down
ENSG00000138316	ADAMTS14	2651	717	9.20844	2.36088	3.22369e-14	-1.78696	down		ENSG00000119616	FCF1	1849	384	10.7419	7.95866	9.67887e-13	-1.73647	down		ENSG00000171161	ZNF672	2090	6524	13.3609	43.137	1.83818e-13	1.69348	up		ENSG00000167680	SEMA6B	89	8	0.405617	0.040929	1.93651e-10	-3.34337	down		ENSG00000249319	AC068533.4	0	75	0	1.58478	2.85343e-16	9.19825	up
ENSG00000187513	GJA4	143	15	1.60136	0.149734	3.66585e-14	-3.14336	down		ENSG00000135535	CD164	2515	5242	16.987	31.995	1.06029e-12	2.06879	up		ENSG00000130477	UNC13A	120	469	0.222981	0.937124	2.00298e-13	2.01668	up		ENSG00000102145	GATA1	9081	8890	164.931	154.963	2.15675e-10	-1.88985	down		ENSG00000186439	TRDN	19	176	0.079851	0.722766	3.8231e-16	3.13649	up
ENSG00000284874	AC000093.1	9	102	0.03673	0.428695	4.96207e-14	3.58299	up		ENSG00000089335	ZNF302	125	342	1.25642	3.60785	1.17069e-12	1.98162	up		ENSG00000176485	PLA2G16	848	225	6.87424	2.44018	2.00661e-13	-1.86229	down		ENSG00000076555	ACACB	1034	318	4.03941	1.38803	3.18778e-10	-1.58781	down		ENSG00000249437	NAIP	0	73	0	0.30542	6.98638e-16	9.15933	up
ENSG00000179639	FCER1A	644	2065	10.4155	30.7389	5.61224e-14	1.78017	up		ENSG00000285130	AL358113.1	0	50	0	1.18769	1.41769e-12	8.9365	up		ENSG00000284337	AC013271.1	0	59	0	0.357905	2.00661e-13	8.91151	up		ENSG00000170100	ZNF778	461	1250	3.61848	5.52786	3.70247e-10	1.55179	up		ENSG00000110514	MADD	5596	6426	8.53779	30.3337	8.2412e-16	2.53006	up
ENSG00000138615	CILP	88	4	0.282047	0.011941	5.7628e-14	-4.3193	down		ENSG00000158427	TMSB15B	0	50	0	1.53077	1.41769e-12	8.9365	up		ENSG00000241978	AKAP2	1177	3687	3.13335	10.6691	2.58575e-13	1.69851	up		ENSG00000248592	TMEM110-MUSTN1	0	44	0	0.631157	3.90174e-10	8.52095	up		ENSG00000241794	SPRR2A	107	514	3.0739	14.2369	8.82601e-16	2.19605	up
ENSG00000165695	AK8	553	127	4.87631	1.05542	5.95636e-14	-2.02205	down		ENSG00000159307	SCUBE1	91	2	0.168934	0.005056	1.48249e-12	-4.90737	down		ENSG00000135535	CD164	2515	3392	16.987	29.985	4.90868e-13	2.49512	up		ENSG00000198466	ZNF587	1897	611	5.89156	2.29438	3.94504e-10	-1.52132	down		ENSG00000186283	TOR3A	6560	1955	50.9297	14.6472	2.0537e-15	-1.81328	down
ENSG00000171466	ZNF562	403	85	1.26002	0.699769	7.59313e-14	-2.1443	down		ENSG00000171161	ZNF672	2090	4487	13.3609	39.6959	1.66133e-12	1.63301	up		ENSG00000103522	IL21R	118	452	0.4413	2.7144	5.55573e-13	1.98766	up		ENSG00000184056	VPS33B	2956	979	19.5336	7.22178	5.3321e-10	-1.48118	down		ENSG00000167434	CA4	0	70	0	1.20913	2.69723e-15	9.09889	up
ENSG00000276231	PIK3R6	177	633	1.05903	3.59783	9.41291e-14	1.93704	up		ENSG00000124120	TTPAL	173	442	2.06727	1.84986	1.80451e-12	1.88321	up		Homo_sapiens_newGene_2570	Homo_sapiens_newGene_2570	731	194	11.1571	3.41907	5.55573e-13	-1.86187	down		ENSG00000188223	AD000671.1	82	7	1.43366	0.137443	6.32456e-10	-3.41497	down		ENSG00000179715	PCED1B	51	293	1.31586	4.96668	3.58831e-15	2.45269	up
ENSG00000285171	AL590764.2	0	59	0	0.524091	1.15802e-13	8.93613	up		Homo_sapiens_newGene_9809	Homo_sapiens_newGene_9809	2403	5138	26.5229	84.8639	1.8141e-12	1.62714	up		ENSG00000179639	FCER1A	644	2039	10.4155	34.6528	5.72351e-13	1.71381	up		ENSG00000171492	LRRC8D	1155	2954	9.12425	21.0549	7.03215e-10	1.46764	up		Homo_sapiens_newGene_8647	Homo_sapiens_newGene_8647	345	74	3.9003	0.802112	4.7755e-15	-2.28584	down
Homo_sapiens_newGene_2865	Homo_sapiens_newGene_2865	0	59	0	0.365439	1.15802e-13	8.93613	up		ENSG00000107738	VSIR	5560	1246	21.6868	6.93497	2.68171e-12	-1.62687	down		ENSG00000133317	LGALS12	1082	302	12.3109	3.66179	5.73122e-13	-1.78938	down		ENSG00000168754	FAM178B	783	239	5.28298	1.79659	7.03215e-10	-1.59855	down		ENSG00000164048	ZNF589	332	1305	4.41502	9.08175	4.8262e-15	1.90758	up
ENSG00000214113	LYRM4	1369	4193	7.10849	15.6262	1.15802e-13	1.71413	up		ENSG00000259207	ITGB3	691	1632	3.68191	8.74069	2.69038e-12	1.72005	up		ENSG00000186283	TOR3A	6376	1955	43.5442	14.6472	7.23192e-13	-1.65414	down		ENSG00000168421	RHOH	1674	544	7.68132	3.83788	7.6455e-10	-1.50845	down		ENSG00000104164	BLOC1S6	731	195	4.46399	2.07468	1.26786e-14	-1.97252	down
Homo_sapiens_newGene_1976	Homo_sapiens_newGene_1976	3	77	0.042591	1.03299	1.19354e-13	4.72257	up		ENSG00000261796	ISY1-RAB43	200	487	0.749906	2.60855	5.31567e-12	1.81399	up		Homo_sapiens_newGene_6878	Homo_sapiens_newGene_6878	266	892	1.30603	4.24434	8.6254e-13	1.79641	up		ENSG00000110514	MADD	5794	5596	13.0856	8.53779	9.37125e-10	-2.68527	down		ENSG00000157404	KIT	70	353	0.274588	1.47719	1.40288e-14	2.26543	up
ENSG00000048140	TSPAN17	1698	5144	14.2094	39.1109	1.63283e-13	1.69834	up		ENSG00000151093	OXSM	858	171	10.7465	3.20096	5.43745e-12	-1.79554	down		ENSG00000197063	MAFG	3322	9964	14.1544	41.2389	1.00886e-12	1.63592	up		ENSG00000278599	TBC1D3E	51	1	0.447955	0.008713	9.37125e-10	-5.39949	down		ENSG00000066336	SPI1	1509	5363	25.1664	86.8482	1.66244e-14	1.76254	up
ENSG00000285304	Z83844.3	0	58	0	0.318589	1.80365e-13	8.91152	up		ENSG00000107736	CDH23	208	24	0.348093	0.056291	5.53122e-12	-2.57954	down		ENSG00000154269	ENPP3	1178	3574	6.90716	22.6276	1.25194e-12	1.65238	up		ENSG00000161888	SPC24	466	1230	12.8776	13.4412	1.03309e-09	1.51296	up		ENSG00000256591	AP003108.2	172	26	4.82717	0.865266	1.75361e-14	-2.78659	down
ENSG00000161939	RNASEK-C17orf49	0	58	0	1.10323	1.80365e-13	8.91152	up		ENSG00000103522	IL21R	118	313	0.4413	1.6805	6.34435e-12	1.93687	up		ENSG00000185252	ZNF74	2486	754	15.9378	8.14621	1.72044e-12	-1.66975	down		ENSG00000269858	EGLN2	10030	3461	90.0309	36.0061	1.33577e-09	-1.42206	down		ENSG00000135482	ZC3H10	60	313	0.306391	0.848621	2.58564e-14	2.31396	up
ENSG00000105374	NKG7	66	286	1.41409	6.41169	2.28946e-13	2.21263	up		ENSG00000204161	TMEM273	245	578	2.94223	11.1686	6.91707e-12	1.7685	up		Homo_sapiens_newGene_12716	Homo_sapiens_newGene_12716	512	131	1.79227	0.490355	1.90974e-12	-1.9143	down		ENSG00000143570	SLC39A1	5546	1907	47.982	17.1743	1.51115e-09	-1.42712	down		ENSG00000141510	TP53	15274	11034	101.209	97.9626	2.63439e-14	-9.01387	down
ENSG00000183018	SPNS2	273	902	1.44423	4.85991	2.99249e-13	1.8231	up		ENSG00000249624	AP000295.1	69	0	1.2457	0	6.91707e-12	-8.87047	down		ENSG00000257108	NHLRC4	395	95	3.46855	0.890691	1.9475e-12	-2.00317	down		ENSG00000112852	PCDHB2	140	416	0.754419	2.05732	1.54227e-09	1.6832	up		Homo_sapiens_newGene_3634	Homo_sapiens_newGene_3634	83	391	0.976085	4.21718	3.18251e-14	2.16751	up
ENSG00000002834	LASP1	4056	11986	18.4205	50.6561	3.39155e-13	1.66255	up		ENSG00000002834	LASP1	4056	8365	18.4205	53.2942	7.91118e-12	1.5751	up		ENSG00000134986	NREP	323	1041	2.46558	9.2439	2.34007e-12	1.73925	up		ENSG00000103740	ACSBG1	59	3	0.283347	0.018654	1.7105e-09	-4.13125	down		ENSG00000105374	NKG7	34	213	0.795902	5.0306	3.82847e-14	2.57612	up
Homo_sapiens_newGene_12716	Homo_sapiens_newGene_12716	512	121	1.79227	0.40007	3.65993e-13	-1.9807	down		ENSG00000203783	PRR9	2344	4850	34.8783	102.97	8.91429e-12	1.57978	up		ENSG00000048740	CELF2	192	651	1.499	3.46764	3.11181e-12	1.81215	up		ENSG00000076770	MBNL3	53	195	0.728464	0.903868	1.74059e-09	1.98973	up		ENSG00000135535	CD164	2152	3392	13.0134	29.985	3.82847e-14	2.75054	up
ENSG00000101216	GMEB2	915	2780	3.96517	11.4318	3.72962e-13	1.70246	up		ENSG00000259112	NDUFC2-KCTD14	0	46	0	1.80742	9.25991e-12	8.81646	up		ENSG00000147689	FAM83A	10555	30611	42.3471	142.494	3.89434e-12	1.58739	up		ENSG00000185219	ZNF445	353	932	0.450627	1.60726	2.46006e-09	1.51328	up		ENSG00000276231	PIK3R6	163	669	1.08753	4.3086	4.06026e-14	1.96951	up
ENSG00000237671	GAGE12C	0	56	0	1.8314	4.56538e-13	8.861	up		ENSG00000260643	AC092718.3	101	4	1.48838	0.07909	9.30653e-12	-4.09307	down		ENSG00000267426	AC087289.3	71	3	0.683217	0.025675	5.17763e-12	-4.45822	down		ENSG00000126804	ZBTB1	107	322	2.14276	2.03921	5.8356e-09	1.7012	up		ENSG00000197063	MAFG	2880	9964	13.2642	41.2389	4.06968e-14	1.72379	up
ENSG00000184557	SOCS3	257	845	1.71304	5.35656	5.48194e-13	1.81603	up		ENSG00000115085	ZAP70	11	74	0.075049	0.846441	9.30653e-12	3.2636	up		ENSG00000169297	NR0B1	373	91	3.42171	0.913179	5.25112e-12	-1.9825	down		ENSG00000089685	BIRC5	9835	3516	69.9989	29.6124	6.24389e-09	-1.37099	down		Homo_sapiens_newGene_6232	Homo_sapiens_newGene_6232	0	63	0	0.998084	6.52019e-14	8.94718	up
ENSG00000063978	RNF4	664	2027	9.04679	12.8702	5.84263e-13	1.70926	up		ENSG00000167528	ZNF641	128	329	1.29317	2.42265	1.08207e-11	1.89156	up		Homo_sapiens_newGene_9811	Homo_sapiens_newGene_9811	53	236	0.973865	4.71136	5.28129e-12	2.2033	up		ENSG00000135535	CD164	2515	2152	16.987	13.0134	6.97556e-09	-1.84508	down		ENSG00000154269	ENPP3	1024	3574	6.81429	22.6276	6.52019e-14	1.73638	up
ENSG00000116176	TPSG1	93	359	1.52992	5.61701	6.78365e-13	2.04653	up		ENSG00000133317	LGALS12	1082	226	12.3109	3.61606	1.08207e-11	-1.72802	down		Homo_sapiens_newGene_4690	Homo_sapiens_newGene_4690	5	78	0.104261	2.19208	5.33414e-12	3.98078	up		Homo_sapiens_newGene_1369	Homo_sapiens_newGene_1369	34	139	0.262181	1.66237	8.17783e-09	2.14019	up		ENSG00000159307	SCUBE1	88	5	0.182691	0.008018	6.94176e-14	-4.16989	down
ENSG00000272398	CD24	2818	8201	22.1731	65.0341	8.40176e-13	1.64045	up		ENSG00000184557	SOCS3	257	596	1.71304	5.68617	1.15465e-11	1.74379	up		ENSG00000139438	FAM222A	683	190	3.7868	1.12847	5.63888e-12	-1.79394	down		ENSG00000197405	C5AR1	88	11	0.691427	0.279179	8.40379e-09	-2.87349	down		ENSG00000015479	MATR3	2849	894	22.3318	4.09694	1.0216e-13	-1.73879	down
ENSG00000166924	NYAP1	223	40	1.13703	0.19258	1.1189e-12	-2.3761	down		ENSG00000161888	SPC24	466	1016	12.8776	13.1025	1.35164e-11	1.65502	up		ENSG00000103426	CORO7-PAM16	44	208	0.209953	1.07144	5.63888e-12	2.28898	up		ENSG00000213015	ZNF580	3013	1067	43.2355	16.5453	8.54799e-09	-1.38457	down		ENSG00000285943	AC112128.1	60	0	0.17784	0	1.02445e-13	-8.94362	down
ENSG00000273155	AC092587.1	58	0	1.57961	0	1.16978e-12	-8.81237	down		ENSG00000149177	PTPRJ	4330	1004	21.1587	7.67899	1.63718e-11	-1.57768	down		ENSG00000183018	SPNS2	273	876	1.44423	5.28853	6.00221e-12	1.73284	up		ENSG00000119242	CCDC92	544	170	3.73391	1.6709	8.68496e-09	-1.56443	down		ENSG00000204866	IGFL2	36	215	0.820145	5.31166	1.02445e-13	2.50742	up
ENSG00000203783	PRR9	2344	6782	34.8783	95.7258	1.23484e-12	1.63205	up		ENSG00000158458	NRG2	8	66	0.039617	0.460275	1.73656e-11	3.55106	up		ENSG00000150779	TIMM8B	1019	2984	20.3099	69.9246	8.0839e-12	1.60126	up		ENSG00000167701	GPT	329	93	3.18579	0.992449	8.81937e-09	-1.70853	down		ENSG00000176485	PLA2G16	789	225	7.61934	2.44018	1.20145e-13	-1.87633	down
ENSG00000158480	SPATA2	845	226	3.83812	0.973533	1.36176e-12	-1.80272	down		ENSG00000172840	PDP2	1236	266	3.37367	1.87225	1.92366e-11	-1.68497	down		ENSG00000100342	APOL1	2619	826	16.6936	6.13047	8.92657e-12	-1.61338	down		ENSG00000092847	AGO1	981	2372	2.23703	3.53345	9.1145e-09	1.38663	up		Homo_sapiens_newGene_5854	Homo_sapiens_newGene_5854	104	453	1.2068	3.81288	1.32615e-13	2.05482	up
Homo_sapiens_newGene_12901	Homo_sapiens_newGene_12901	767	2272	3.09459	8.69853	1.74177e-12	1.66586	up		ENSG00000099985	OSM	1163	2393	11.8198	34.9153	2.1213e-11	1.57168	up		ENSG00000026036	RTEL1-TNFRSF6B	25	145	0.093721	0.588215	8.95353e-12	2.58123	up		Homo_sapiens_newGene_956	Homo_sapiens_newGene_956	196	47	2.7602	0.619088	1.08017e-08	-1.94443	down		ENSG00000280987	MATR3	949	3270	7.40587	19.7364	1.36527e-13	1.71786	up
Homo_sapiens_newGene_10650	Homo_sapiens_newGene_10650	4	75	0.053293	1.35592	1.8099e-12	4.2846	up		ENSG00000277150	F8A3	500	93	5.19606	1.3771	2.13294e-11	-1.89464	down		ENSG00000170100	ZNF778	461	1401	3.61848	5.70861	9.93526e-12	1.65463	up		Homo_sapiens_newGene_6	Homo_sapiens_newGene_6	23446	8566	545.544	222.599	1.24527e-08	-1.33967	down		ENSG00000165272	AQP3	537	1892	5.85267	19.8795	2.09301e-13	1.74986	up
ENSG00000259316	AC087632.1	6	79	0.147842	1.63122	2.23027e-12	3.78962	up		ENSG00000276231	PIK3R6	177	424	1.05903	3.61368	2.1639e-11	1.79029	up		Homo_sapiens_newGene_1976	Homo_sapiens_newGene_1976	3	67	0.042591	0.902196	1.136e-11	4.47513	up		ENSG00000152455	SUV39H2	109	320	1.15574	2.46274	1.24527e-08	1.66553	up		Homo_sapiens_newGene_5446	Homo_sapiens_newGene_5446	80	4	0.589989	0.028559	2.34298e-13	-4.34555	down
ENSG00000026652	AGPAT4	2081	610	6.17097	2.6075	2.26148e-12	-1.67084	down		ENSG00000138615	CILP	88	3	0.282047	0.009165	2.51331e-11	-4.2977	down		ENSG00000160111	CPAMD8	181	599	0.739056	4.61207	1.21994e-11	1.77713	up		ENSG00000112531	QKI	1575	548	3.21287	2.44013	1.28352e-08	-1.40994	down		ENSG00000173210	ABLIM3	118	14	0.534616	0.063564	2.52467e-13	-3.13048	down
ENSG00000136717	BIN1	1413	404	11.8103	3.17185	2.26224e-12	-1.70667	down		ENSG00000159202	UBE2Z	6275	1483	37.6832	13.0059	2.64658e-11	-1.5502	down		ENSG00000118707	TGIF2	879	2572	5.18873	15.2881	1.24383e-11	1.6001	up		ENSG00000177576	C18orf32	419	1047	5.08405	16.7753	1.28817e-08	1.43392	up		ENSG00000160062	ZBTB8A	164	27	0.846166	0.229847	3.24888e-13	-2.66374	down
ENSG00000064300	NGFR	145	20	0.775469	0.100962	2.79983e-12	-2.75122	down		ENSG00000075426	FOSL2	2084	4210	5.7177	16.4188	2.80319e-11	1.54523	up		ENSG00000267059	AC005943.1	52	0	0.93361	0	1.37463e-11	-8.67855	down		ENSG00000215915	ATAD3C	50	2	0.232899	0.005717	1.35771e-08	-4.45049	down		ENSG00000105501	SIGLEC5	79	357	0.676492	2.97357	3.96407e-13	2.10747	up
ENSG00000103522	IL21R	118	418	0.4413	2.03573	3.03696e-12	1.92292	up		ENSG00000166147	FBN1	933	1929	1.49569	4.50509	2.8547e-11	1.57858	up		ENSG00000002834	LASP1	4056	11474	18.4205	56.3338	1.49722e-11	1.55149	up		ENSG00000205777	GAGE1	254	68	7.10944	0.796634	1.47765e-08	-1.78645	down		Homo_sapiens_newGene_11806	Homo_sapiens_newGene_11806	31	191	0.319668	1.90664	3.97452e-13	2.5517	up
ENSG00000147689	FAM83A	10555	29673	42.3471	122.962	3.03696e-12	1.59058	up		ENSG00000130477	UNC13A	120	306	0.222981	0.87712	3.20704e-11	1.88003	up		ENSG00000285641	AL358472.6	126	438	1.35004	5.04718	1.77137e-11	1.84774	up		ENSG00000113742	CPEB4	341	99	0.762772	0.517029	1.70226e-08	-1.6701	down		ENSG00000284337	AC013271.1	0	59	0	0.357905	4.09437e-13	8.85274	up
ENSG00000135821	GLUL	154312	48027	647.654	191.176	3.32603e-12	-1.58457	down		ENSG00000236424	TSPY10	0	44	0	0.972323	3.68752e-11	8.75247	up		ENSG00000173598	NUDT4	3594	1168	11.3433	7.97022	1.79253e-11	-1.57017	down		ENSG00000164051	CCDC51	1874	664	22.2524	8.82395	1.75563e-08	-1.38374	down		ENSG00000253846	PCDHGA10	202	39	0.890618	0.17078	5.29865e-13	-2.43578	down
ENSG00000149289	ZC3H12C	220	41	0.420812	0.240544	3.44046e-12	-2.32105	down		ENSG00000122122	SASH3	0	44	0	0.436759	3.68752e-11	8.75247	up		Homo_sapiens_newGene_11388	Homo_sapiens_newGene_11388	1463	455	5.28553	1.8468	1.84263e-11	-1.63345	down		ENSG00000124222	STX16	1780	630	7.93297	3.77769	1.89661e-08	-1.38532	down		ENSG00000273173	SNURF	411	107	13.3475	3.82888	5.29865e-13	-2.00706	down
ENSG00000128342	LIF	1847	5226	8.51027	23.2619	4.17361e-12	1.59982	up		ENSG00000249319	AC068533.4	0	44	0	1.23727	3.68752e-11	8.75247	up		ENSG00000164054	SHISA5	12542	4171	124.006	43.2758	2.35023e-11	-1.53699	down		ENSG00000134602	STK26	688	1657	4.32867	10.2902	2.00256e-08	1.38089	up		ENSG00000213088	ACKR1	386	99	3.96859	1.06375	5.60451e-13	-2.02852	down
Homo_sapiens_newGene_7894	Homo_sapiens_newGene_7894	0	52	0	1.31483	4.73845e-12	8.75432	up		ENSG00000171867	PRNP	2606	603	18.2334	6.08716	3.87576e-11	-1.58062	down		ENSG00000204161	TMEM273	245	768	2.94223	12.9395	2.57883e-11	1.69909	up		ENSG00000255152	MSH5-SAPCD1	28	119	0.416688	0.834014	2.03489e-08	2.19521	up		ENSG00000259075	POC1B-GALNT4	4	81	0.030509	0.530494	7.47933e-13	4.23192	up
ENSG00000241258	CRCP	1279	371	8.71817	2.25898	5.8867e-12	-1.68584	down		ENSG00000172780	RAB43	316	689	1.32484	4.02872	6.1613e-11	1.65495	up		ENSG00000151834	GABRA2	56	235	0.246617	1.39661	2.72138e-11	2.11792	up		ENSG00000112078	KCTD20	1582	3708	5.86926	15.1877	2.03772e-08	1.34179	up		Homo_sapiens_newGene_1369	Homo_sapiens_newGene_1369	139	21	1.66237	0.174246	7.87636e-13	-2.78595	down
ENSG00000186187	ZNRF1	1357	3804	8.70158	18.4808	8.63005e-12	1.58637	up		ENSG00000214113	LYRM4	1369	2734	7.10849	14.2093	6.79155e-11	1.52862	up		ENSG00000135835	KIAA1614	131	19	0.246504	0.111418	2.83694e-11	-2.72632	down		ENSG00000101216	GMEB2	915	2176	3.96517	10.4956	2.10354e-08	1.36268	up		ENSG00000100448	CTSG	57	278	1.29507	6.1628	8.99411e-13	2.2168	up
ENSG00000167434	CA4	15	109	0.244612	1.64114	9.27103e-12	2.94987	up		ENSG00000172426	RSPH9	140	13	0.990024	0.130198	7.33188e-11	-2.88823	down		Homo_sapiens_newGene_13441	Homo_sapiens_newGene_13441	750	2159	28.6682	88.773	3.41014e-11	1.57652	up		ENSG00000116133	DHCR24	8060	18299	36.8552	88.4485	4.32587e-08	1.29587	up		ENSG00000131724	IL13RA1	281	66	1.54964	0.318767	1.05703e-12	-2.15469	down
ENSG00000139438	FAM222A	683	187	3.7868	0.98216	9.76798e-12	-1.76883	down		ENSG00000253873	PCDHGA11	233	33	0.914054	0.2339	7.67304e-11	-2.28541	down		ENSG00000215915	ATAD3C	50	0	0.232899	0	3.54601e-11	-8.62211	down		ENSG00000076604	TRAF4	3850	1429	34.1612	22.5144	4.36603e-08	-1.31681	down		ENSG00000002834	LASP1	3553	11474	19.2966	56.3338	1.1514e-12	1.6244	up
ENSG00000155760	FZD7	210	40	0.991394	0.1755	1.02762e-11	-2.2895	down		ENSG00000242875	RBMY1B	101	259	1.03118	3.73076	9.96165e-11	1.88789	up		ENSG00000285547	AL133500.1	0	48	0	0.52897	3.54601e-11	8.61452	up		ENSG00000160221	GATD3A	9576	3615	119.363	48.2307	5.57224e-08	-1.29243	down		Homo_sapiens_newGene_12753	Homo_sapiens_newGene_12753	84	359	1.3905	4.62143	2.20515e-12	2.02712	up
ENSG00000179855	GIPC3	179	574	0.753782	2.34883	1.20611e-11	1.77972	up		ENSG00000114786	ABHD14A-ACY1	506	1049	4.88032	13.4107	1.02989e-10	1.58235	up		ENSG00000063978	RNF4	664	1918	9.04679	14.4629	3.74374e-11	1.58145	up		ENSG00000172426	RSPH9	140	30	0.990024	0.229926	5.78257e-08	-2.105	down		Homo_sapiens_newGene_13524	Homo_sapiens_newGene_13524	6	87	0.039558	0.548685	2.32961e-12	3.76421	up
ENSG00000134986	NREP	323	968	2.46558	7.62707	1.20908e-11	1.68244	up		ENSG00000170100	ZNF778	461	960	3.61848	5.68597	1.04799e-10	1.58879	up		ENSG00000105327	BBC3	3108	1687	34.5405	13.4995	3.85271e-11	-1.54139	down		ENSG00000105327	BBC3	3108	3815	34.5405	40.7905	6.11514e-08	1.30739	up		ENSG00000106125	MINDY4	932	293	6.96321	2.1016	3.40435e-12	-1.73581	down
ENSG00000197063	MAFG	3322	9123	14.1544	33.1167	1.22896e-11	1.55678	up		ENSG00000133318	RTN3	11524	2832	83.1375	28.9195	1.05738e-10	-1.49389	down		ENSG00000285269	AL160269.1	0	47	0	0.274251	5.82468e-11	8.58422	up		ENSG00000063978	RNF4	664	1557	9.04679	11.3038	6.18383e-08	1.34231	up		ENSG00000133317	LGALS12	955	302	12.109	3.66179	3.93049e-12	-1.72735	down
Homo_sapiens_newGene_13524	Homo_sapiens_newGene_13524	12	97	0.070178	0.874899	1.26483e-11	3.10065	up		ENSG00000152127	MGAT5	586	1199	1.30095	3.82912	1.17539e-10	1.56345	up		ENSG00000131467	PSME3	2626	7236	42.2749	58.935	5.9473e-11	1.51356	up		Homo_sapiens_newGene_13441	Homo_sapiens_newGene_13441	750	1748	28.6682	74.6643	6.49031e-08	1.33356	up		Homo_sapiens_newGene_1987	Homo_sapiens_newGene_1987	27	166	0.216547	1.27644	4.03865e-12	2.54793	up
ENSG00000057252	SOAT1	610	166	1.63153	0.419825	1.47809e-11	-1.77752	down		ENSG00000181666	HKR1	1092	244	7.94262	3.63496	1.28637e-10	-1.63078	down		ENSG00000215126	CBWD6	161	29	1.61111	0.323594	6.14709e-11	-2.4167	down		Homo_sapiens_newGene_2057	Homo_sapiens_newGene_2057	969	343	2.3412	1.27534	6.81311e-08	-1.38501	down		ENSG00000178726	THBD	1747	582	8.68397	2.78321	4.64065e-12	-1.6524	down
Homo_sapiens_newGene_6085	Homo_sapiens_newGene_6085	95	8	1.76295	0.133217	1.47809e-11	-3.45085	down		ENSG00000026652	AGPAT4	2081	491	6.17097	2.71979	1.42594e-10	-1.55246	down		ENSG00000105136	ZNF419	218	679	3.47178	4.73408	6.26463e-11	1.68979	up		ENSG00000178252	WDR6	3197	7105	15.8918	37.356	1.26117e-07	1.26505	up		ENSG00000134460	IL2RA	17	131	0.102905	1.17638	5.12194e-12	2.87022	up
Homo_sapiens_newGene_8736	Homo_sapiens_newGene_8736	97	345	0.751785	2.51252	1.59526e-11	1.92849	up		ENSG00000149212	SESN3	392	72	1.05535	0.27012	1.56108e-10	-1.91245	down		ENSG00000149177	PTPRJ	4330	1454	21.1587	7.94397	6.35166e-11	-1.52298	down		ENSG00000285816	AP000944.2	63	6	0.268683	0.025484	1.34759e-07	-3.25373	down		ENSG00000143891	GALM	184	37	1.52137	0.292453	5.22339e-12	-2.37691	down
Homo_sapiens_newGene_11136	Homo_sapiens_newGene_11136	307	917	8.08549	22.9162	1.82027e-11	1.67763	up		ENSG00000128342	LIF	1847	3597	8.51027	24.3992	1.58331e-10	1.49236	up		ENSG00000123358	NR4A1	57	232	0.600378	1.93481	7.00564e-11	2.07392	up		ENSG00000165695	AK8	553	188	4.87631	1.85174	1.34831e-07	-1.443	down		ENSG00000126804	ZBTB1	322	84	2.03921	1.74709	7.39575e-12	-2.00377	down
ENSG00000213088	ACKR1	356	86	3.2834	0.771768	2.03448e-11	-1.94861	down		ENSG00000248672	LY75-CD302	0	41	0	0.188928	1.58331e-10	8.65084	up		ENSG00000203783	PRR9	2344	6427	34.8783	102.803	7.78997e-11	1.5064	up		Homo_sapiens_newGene_2295	Homo_sapiens_newGene_2295	84	241	1.6122	3.80694	1.69758e-07	1.63203	up		ENSG00000159251	ACTC1	3	69	0.011059	0.366749	9.74228e-12	4.40185	up
ENSG00000245848	CEBPA	132	439	0.914264	2.89203	2.03448e-11	1.83203	up		ENSG00000107731	UNC5B	1044	235	2.79961	0.896222	2.01191e-10	-1.62014	down		ENSG00000213316	LTC4S	1905	625	53.3077	19.0598	8.94476e-11	-1.55639	down		ENSG00000083454	P2RX5	1719	645	15.204	6.96545	1.73041e-07	-1.30107	down		Homo_sapiens_newGene_988	Homo_sapiens_newGene_988	13	113	0.257153	2.22766	1.18969e-11	3.04106	up
ENSG00000075426	FOSL2	2084	5622	5.7177	14.5915	3.6174e-11	1.53103	up		ENSG00000002330	BAD	2206	960	43.9734	26.5791	2.52261e-10	-8.64511	down		ENSG00000128271	ADORA2A	0	46	0	0.329391	9.2977e-11	8.55328	up		ENSG00000198482	ZNF808	80	230	1.16735	1.89281	2.00326e-07	1.63494	up		ENSG00000255639	AC005833.1	0	52	0	0.305179	1.19e-11	8.67096	up
Homo_sapiens_newGene_956	Homo_sapiens_newGene_956	196	38	2.7602	0.491406	4.57797e-11	-2.2638	down		ENSG00000245848	CEBPA	132	313	0.914264	3.09978	2.71032e-10	1.77531	up		ENSG00000113742	CPEB4	341	89	0.762772	0.32628	1.01975e-10	-1.88516	down		ENSG00000250151	ARPC4-TTLL3	91	255	2.63851	6.10773	2.49425e-07	1.59815	up		ENSG00000198466	ZNF587	611	1963	2.29438	6.847	1.23425e-11	1.6168	up
ENSG00000211460	TSN	2071	652	11.7343	3.68544	5.29055e-11	-1.56784	down		ENSG00000204866	IGFL2	33	116	0.890275	3.69435	2.8974e-10	2.33924	up		ENSG00000116183	PAPPA2	135	443	0.253821	0.898029	1.09092e-10	1.76467	up		ENSG00000187997	C17orf99	607	213	13.4877	5.32115	2.55135e-07	-1.39737	down		ENSG00000241404	EGFL8	10	98	0.200821	1.45797	1.32781e-11	3.21033	up
ENSG00000259207	ITGB3	413	1175	2.03965	5.71169	5.29055e-11	1.60751	up		ENSG00000243335	KCTD7	234	36	0.875116	0.240842	3.23848e-10	-2.16643	down		ENSG00000157570	TSPAN18	205	45	1.04381	0.263806	1.50588e-10	-2.13331	down		ENSG00000259207	ITGB3	691	413	3.68191	2.03965	2.77378e-07	-2.55062	down		ENSG00000179855	GIPC3	143	528	0.670988	2.40508	1.48475e-11	1.81682	up
ENSG00000106351	AGFG2	1252	384	4.80227	1.54646	6.37113e-11	-1.60539	down		ENSG00000057663	ATG5	773	540	4.58948	2.57111	4.04048e-10	-8.62051	down		Homo_sapiens_newGene_1177	Homo_sapiens_newGene_1177	928	295	22.7341	8.24314	2.09822e-10	-1.60172	down		ENSG00000110047	EHD1	8476	3334	34.0905	14.9631	2.87741e-07	-1.23313	down		ENSG00000103522	IL21R	119	452	0.771435	2.7144	1.52512e-11	1.85747	up
ENSG00000153982	GDPD1	358	90	5.02885	1.33106	6.49822e-11	-1.89119	down		Homo_sapiens_newGene_6878	Homo_sapiens_newGene_6878	266	563	1.30603	3.46998	4.19556e-10	1.612	up		ENSG00000277258	PCGF2	2224	750	13.3109	5.66597	2.12705e-10	-1.51676	down		Homo_sapiens_newGene_2885	Homo_sapiens_newGene_2885	256	77	2.21187	0.606427	3.46049e-07	-1.61873	down		ENSG00000102145	GATA1	8890	12003	154.963	197.709	1.78802e-11	1.98661	up
ENSG00000160408	ST6GALNAC6	1719	542	13.0074	4.5576	8.4704e-11	-1.56563	down		ENSG00000112139	MDGA1	53	156	0.147428	0.429758	5.11089e-10	2.08524	up		Homo_sapiens_newGene_10783	Homo_sapiens_newGene_10783	7	76	0.178043	2.30848	2.21719e-10	3.4682	up		Homo_sapiens_newGene_13595	Homo_sapiens_newGene_13595	350	812	7.44672	16.0184	3.58291e-07	1.32677	up		ENSG00000095906	NUBP2	2339	3424	69.3488	104.709	1.78802e-11	2.06037	up
ENSG00000026297	RNASET2	1364	3634	22.9647	45.8349	8.9633e-11	1.51299	up		ENSG00000135077	HAVCR2	137	316	0.861855	2.8354	5.73407e-10	1.73549	up		ENSG00000064300	NGFR	145	26	0.775469	0.149095	2.27061e-10	-2.42266	down		ENSG00000119661	DNAL1	42	142	0.607082	0.526743	3.58291e-07	1.86716	up		ENSG00000181418	DDN	440	1427	2.3969	7.48199	1.88227e-11	1.63032	up
ENSG00000157570	TSPAN18	205	43	1.04381	0.175202	1.46133e-10	-2.15072	down		ENSG00000189280	GJB5	100	7	1.34773	0.126411	6.23418e-10	-3.28688	down		ENSG00000009790	TRAF3IP3	74	6	0.639119	0.048918	2.35266e-10	-3.54646	down		Homo_sapiens_newGene_1975	Homo_sapiens_newGene_1975	93	17	0.790942	0.154525	3.8074e-07	-2.33059	down		ENSG00000167701	GPT	93	370	0.992449	3.84659	2.1299e-11	1.92401	up
ENSG00000274736	CCL23	23	125	0.689162	3.59178	1.46483e-10	2.53489	up		ENSG00000285816	AP000944.2	63	1	0.268683	0.004272	6.23985e-10	-5.30937	down		ENSG00000124721	DNAH8	5	68	0.005095	0.091975	2.38491e-10	3.78317	up		ENSG00000172005	MAL	358	118	5.88344	2.16036	4.04248e-07	-1.48726	down		ENSG00000164236	ANKRD33B	7	85	0.087697	0.181137	2.16609e-11	3.51243	up
ENSG00000241794	SPRR2A	207	612	5.32656	14.972	1.65107e-10	1.66265	up		ENSG00000178623	GPR35	57	0	0.568677	0	6.41424e-10	-8.59549	down		ENSG00000095596	CYP26A1	70	5	0.598804	0.035029	2.38491e-10	-3.72369	down		ENSG00000015479	MATR3	1306	2849	8.0597	22.3318	4.04248e-07	1.23819	up		ENSG00000260342	AC138811.2	1794	624	47.9502	16.0367	2.85362e-11	-1.59019	down
ENSG00000085741	WNT11	54	211	0.751303	2.88094	1.90413e-10	2.06295	up		ENSG00000234444	ZNF736	321	58	0.852713	0.713194	6.5438e-10	-1.93574	down		ENSG00000166924	NYAP1	223	52	1.13703	0.284968	2.69282e-10	-2.0466	down		ENSG00000241404	EGFL8	72	10	1.08006	0.200821	4.27698e-07	-2.72041	down		ENSG00000162723	SLAMF9	90	356	1.90709	7.24905	3.93286e-11	1.91562	up
ENSG00000171302	CANT1	3154	8122	23.0542	45.487	2.48992e-10	1.46398	up		ENSG00000197872	FAM49A	212	32	0.826589	0.176319	7.59536e-10	-2.19349	down		ENSG00000095906	NUBP2	2560	3424	76.5876	104.709	2.99698e-10	1.45347	up		ENSG00000011021	CLCN6	1154	436	4.83458	2.79966	4.63741e-07	-1.29104	down		ENSG00000185437	SH3BGR	79	7	1.74089	0.157656	4.57876e-11	-3.53936	down
ENSG00000186652	PRG2	83	287	1.0637	3.48412	2.59047e-10	1.88759	up		ENSG00000095906	NUBP2	2560	5839	76.5876	97.993	7.91766e-10	1.67983	up		ENSG00000114315	HES1	2479	6569	28.7288	81.8311	3.48264e-10	1.45715	up		ENSG00000125962	ARMCX5	163	405	1.57304	3.33767	4.84645e-07	1.4253	up		ENSG00000103111	MON1B	1360	4117	7.37193	16.966	4.65645e-11	1.53108	up
ENSG00000135077	HAVCR2	137	427	0.861855	2.67351	2.63639e-10	1.73847	up		ENSG00000215126	CBWD6	161	20	1.61111	0.242256	9.82063e-10	-2.47213	down		ENSG00000087085	ACHE	350	96	2.95187	0.974314	3.52856e-10	-1.81365	down		ENSG00000214021	TTLL3	332	110	2.77969	1.46005	7.70077e-07	-1.4797	down		ENSG00000241978	AKAP2	1216	3687	3.61676	10.6691	4.80607e-11	1.53339	up
ENSG00000204920	ZNF155	316	81	2.34374	0.719392	3.03245e-10	-1.86301	down		ENSG00000216649	GAGE12E	56	0	1.93537	0	1.02776e-09	-8.57002	down		ENSG00000167565	SERTAD3	1917	653	21.4201	8.15252	4.0417e-10	-1.50224	down		ENSG00000125449	ARMC7	481	1067	6.42829	11.1282	8.89365e-07	1.26219	up		ENSG00000166825	ANPEP	3548	10579	21.8704	62.2331	5.20711e-11	1.50927	up
ENSG00000143226	FCGR2A	1964	5060	18.1187	42.3719	3.07902e-10	1.46465	up		ENSG00000082146	STRADB	708	158	5.92795	1.79224	1.03837e-09	-1.63236	down		ENSG00000213088	ACKR1	356	99	3.2834	1.06375	4.58926e-10	-1.79382	down		ENSG00000095906	NUBP2	2560	2339	76.5876	69.3488	9.66373e-07	-2.02213	down		ENSG00000177576	C18orf32	1047	357	16.7753	5.015	5.47353e-11	-1.61874	down
ENSG00000100342	APOL1	2619	872	16.6936	5.55847	3.18787e-10	-1.48712	down		ENSG00000185338	SOCS1	1560	2915	22.4024	60.9284	1.11642e-09	1.43269	up		ENSG00000169224	GCSAML	133	422	0.630438	2.16669	4.9115e-10	1.71614	up		ENSG00000197872	FAM49A	212	63	0.826589	0.272735	9.69556e-07	-1.63581	down		ENSG00000107738	VSIR	5398	1977	23.5114	8.28728	5.68245e-11	-1.51587	down
ENSG00000130477	UNC13A	120	378	0.222981	0.665465	3.46916e-10	1.75362	up		Homo_sapiens_newGene_4640	Homo_sapiens_newGene_4640	0	38	0	1.38592	1.16527e-09	8.5415	up		ENSG00000134107	BHLHE40	3459	9045	18.2105	51.2019	5.40477e-10	1.43801	up		ENSG00000283765	AC131160.1	181	433	1.08235	2.88696	1.00527e-06	1.37071	up		ENSG00000149792	MRPL49	2111	6302	23.3418	62.4294	6.25445e-11	1.51101	up
ENSG00000283782	AC116366.3	46	185	0.103269	0.401174	3.69856e-10	2.10407	up		ENSG00000172005	MAL	358	69	5.88344	1.60908	1.20268e-09	-1.84292	down		ENSG00000075426	FOSL2	2084	5470	5.7177	16.1844	5.79459e-10	1.44341	up		ENSG00000112062	MAPK14	1775	3756	8.83036	20.2776	1.04211e-06	1.19429	up		ENSG00000073910	FRY	71	291	0.109649	0.437543	7.06781e-11	1.96646	up
ENSG00000168421	RHOH	1674	549	7.68132	3.95153	4.61168e-10	-1.50885	down		ENSG00000164048	ZNF589	590	1142	4.18476	7.91039	1.27865e-09	1.48337	up		ENSG00000121753	ADGRB2	348	97	1.22934	0.353258	6.00763e-10	-1.79045	down		ENSG00000066336	SPI1	3731	1509	55.9993	25.1664	1.14935e-06	-1.19294	down		ENSG00000091879	ANGPT2	38	188	0.141581	1.23136	7.64263e-11	2.23619	up
ENSG00000074370	ATP2A3	12315	30867	51.4006	117.28	6.09136e-10	1.425	up		ENSG00000178252	WDR6	3197	5874	15.8918	41.6024	1.47763e-09	1.40841	up		ENSG00000241258	CRCP	1279	430	8.71817	3.09678	6.00763e-10	-1.52106	down		ENSG00000179583	CIITA	80	218	0.090447	0.276964	1.16539e-06	1.55768	up		ENSG00000216649	GAGE12E	0	48	0	1.7856	8.24937e-11	8.55578	up
ENSG00000182957	SPATA13	437	124	1.02254	0.482373	6.52864e-10	-1.71695	down		ENSG00000144015	TRIM43	4	45	0.043495	0.689538	1.50152e-09	3.97363	up		Homo_sapiens_newGene_9809	Homo_sapiens_newGene_9809	2403	6282	26.5229	79.9752	6.31899e-10	1.43762	up		ENSG00000101342	TLDC2	148	39	1.38584	0.502603	1.28101e-06	-1.80791	down		ENSG00000175538	KCNE3	166	571	1.20696	3.70169	9.92029e-11	1.71475	up
ENSG00000159307	SCUBE1	91	10	0.168934	0.037806	6.60582e-10	-3.07124	down		ENSG00000197766	CFD	55	0	0.836249	0	1.62493e-09	-8.54409	down		ENSG00000107738	VSIR	5560	1977	21.6868	8.28728	6.36139e-10	-1.44043	down		ENSG00000099810	MTAP	605	1311	2.85055	5.5173	1.32185e-06	1.22845	up		ENSG00000257950	P2RX5-TAX1BP3	1007	348	3.48225	1.15775	1.18555e-10	-1.59937	down
ENSG00000133317	LGALS12	1082	349	12.3109	3.76409	7.80616e-10	-1.53271	down		ENSG00000100307	CBX7	263	46	1.17621	0.451558	1.70569e-09	-1.98213	down		ENSG00000091879	ANGPT2	46	188	0.226415	1.23136	6.38629e-10	2.07927	up		ENSG00000101109	STK4	328	737	2.14732	2.51511	1.32185e-06	1.2806	up		ENSG00000285269	AL160269.1	0	47	0	0.274251	1.3673e-10	8.52548	up
ENSG00000267673	FDX2	1451	3674	28.6391	77.1771	8.28155e-10	1.43959	up		Homo_sapiens_newGene_10095	Homo_sapiens_newGene_10095	50	144	1.29388	5.31567	1.73109e-09	2.05367	up		ENSG00000107736	CDH23	208	49	0.348093	0.084849	6.63417e-10	-2.03172	down		ENSG00000203896	LIME1	172	49	3.4425	1.3215	1.47449e-06	-1.69615	down		ENSG00000127507	ADGRE2	397	1239	3.82158	5.42974	1.43588e-10	1.57485	up
ENSG00000163993	S100P	810	2090	11.5712	28.3413	8.4548e-10	1.46673	up		ENSG00000101216	GMEB2	915	1722	3.96517	10.6224	1.73778e-09	1.44292	up		ENSG00000135077	HAVCR2	137	429	0.861855	2.89533	6.81618e-10	1.69716	up		ENSG00000139626	ITGB7	1161	455	8.30184	3.27911	1.59484e-06	-1.23824	down		Homo_sapiens_newGene_11136	Homo_sapiens_newGene_11136	152	524	4.4456	14.8383	1.5558e-10	1.71787	up
ENSG00000143776	CDC42BPA	1793	601	3.1509	1.0206	9.80457e-10	-1.47739	down		ENSG00000095596	CYP26A1	70	2	0.598804	0.02325	1.83404e-09	-4.52955	down		ENSG00000165195	PIGA	43	179	0.567863	1.0001	6.81756e-10	2.10556	up		ENSG00000185250	PPIL6	114	27	0.504298	0.12717	1.71271e-06	-1.96027	down		ENSG00000197405	C5AR1	11	94	0.279179	0.795815	1.62859e-10	3.01437	up
ENSG00000109265	KIAA1211	1048	339	5.3419	2.97395	1.00299e-09	-1.52858	down		ENSG00000274736	CCL23	23	89	0.689162	3.84215	1.94989e-09	2.47542	up		ENSG00000145365	TIFA	409	120	1.9223	0.563268	7.79663e-10	-1.71676	down		ENSG00000171792	RHNO1	845	327	9.00227	4.4708	2.16264e-06	-1.25639	down		ENSG00000135077	HAVCR2	120	429	0.839834	2.89533	1.64955e-10	1.77008	up
ENSG00000082146	STRADB	708	221	5.92795	1.84066	1.05161e-09	-1.57982	down		ENSG00000198729	PPP1R14C	215	34	1.8222	0.412009	2.09575e-09	-2.12656	down		ENSG00000002330	BAD	2206	1777	43.9734	33.5024	7.97581e-10	-3.2145	down		ENSG00000140950	MEAK7	599	225	2.71707	2.56778	2.25276e-06	-1.29921	down		Homo_sapiens_newGene_3143	Homo_sapiens_newGene_3143	7	79	0.234063	2.56027	1.95458e-10	3.40699	up
ENSG00000113369	ARRDC3	422	121	1.84069	0.50077	1.24295e-09	-1.70188	down		ENSG00000054598	FOXC1	889	211	4.22242	1.43396	2.69581e-09	-1.54365	down		ENSG00000171492	LRRC8D	1155	3029	9.12425	23.1139	9.27655e-10	1.44213	up		ENSG00000253846	PCDHGA10	74	202	0.300944	0.890618	2.50382e-06	1.56005	up		ENSG00000224982	TMEM233	204	671	1.34808	4.27747	2.06424e-10	1.65033	up
ENSG00000187607	ZNF286A	172	36	0.716915	0.895802	1.39332e-09	-2.15323	down		ENSG00000143226	FCGR2A	1964	3575	18.1187	45.9141	2.82005e-09	1.39491	up		ENSG00000129538	RNASE1	310	85	5.06244	1.23298	9.55152e-10	-1.81396	down		ENSG00000131152	AC010531.1	156	44	2.99303	0.93749	2.66533e-06	-1.71027	down		ENSG00000072694	FCGR2B	1886	5488	18.2377	66.674	2.12343e-10	1.47407	up
ENSG00000271723	MROH7-TTC4	14	89	0.049349	0.285471	1.54258e-09	2.75643	up		ENSG00000266074	BAHCC1	0	36	0	0.08668	3.16537e-09	8.46371	up		ENSG00000163106	HPGDS	53	204	0.586768	2.44352	1.23709e-09	1.9932	up		ENSG00000158458	NRG2	8	51	0.039617	0.279046	2.86654e-06	2.76555	up		Homo_sapiens_newGene_2056	Homo_sapiens_newGene_2056	2	57	0.031523	0.850518	2.14837e-10	4.6838	up
ENSG00000173598	NUDT4	3594	1255	11.3433	7.62715	1.70047e-09	-1.41845	down		ENSG00000130300	PLVAP	108	249	0.852952	2.81717	3.49473e-09	1.73456	up		ENSG00000265590	C21orf59-TCP10L	47	187	0.908848	3.95193	1.28298e-09	2.04064	up		ENSG00000169756	LIMS1	545	1160	3.87215	8.08724	2.86654e-06	1.20257	up		ENSG00000012779	ALOX5	20	127	0.170935	0.984171	2.15201e-10	2.5926	up
ENSG00000124766	SOX4	2099	721	6.55914	2.13534	1.93628e-09	-1.44211	down		Homo_sapiens_newGene_11136	Homo_sapiens_newGene_11136	307	606	8.08549	22.7749	3.73487e-09	1.51146	up		ENSG00000141219	C17orf80	517	161	3.87935	2.09449	1.39037e-09	-1.63108	down		ENSG00000002330	BAD	2206	2733	43.9734	50.9415	3.05443e-06	1.88229	up		Homo_sapiens_newGene_4659	Homo_sapiens_newGene_4659	44	0	0.433285	0	2.19118e-10	-8.49723	down
ENSG00000004468	CD38	80	8	0.254903	0.021445	1.95682e-09	-3.20329	down		ENSG00000064393	HIPK2	1257	311	1.8197	2.2683	3.74661e-09	-1.48386	down		ENSG00000169991	IFFO2	27	130	0.079482	0.544923	1.47561e-09	2.31334	up		ENSG00000185198	PRSS57	1635	667	28.8535	13.0671	3.45043e-06	-1.18042	down		ENSG00000131374	TBC1D5	508	1538	4.30955	5.56938	2.55133e-10	1.53111	up
ENSG00000172005	MAL	358	102	5.88344	1.58324	2.76795e-09	-1.71084	down		ENSG00000130513	GDF15	1495	375	22.7869	8.20466	3.77783e-09	-1.4641	down		ENSG00000140961	OSGIN1	680	221	9.51914	2.47598	1.53247e-09	-1.56967	down		ENSG00000164751	PEX2	532	1128	4.10638	7.12192	3.58607e-06	1.19704	up		ENSG00000101265	RASSF2	181	600	0.677926	2.17323	2.99713e-10	1.66148	up
ENSG00000139318	DUSP6	405	1053	1.80915	4.72506	2.84549e-09	1.47758	up		Homo_sapiens_newGene_9811	Homo_sapiens_newGene_9811	53	147	0.973865	3.89789	4.0366e-09	1.99957	up		ENSG00000171862	PTEN	512	401	1.1654	0.875061	1.61626e-09	-1.41351	down		ENSG00000198492	YTHDF2	1531	3133	9.78152	21.8716	3.74346e-06	1.14597	up		ENSG00000165323	FAT3	4	65	0.004286	0.067138	3.05975e-10	3.915	up
ENSG00000112852	PCDHB2	140	409	0.754419	1.81247	2.84549e-09	1.64513	up		ENSG00000267059	AC005943.1	52	0	0.93361	0	4.13452e-09	-8.4634	down		ENSG00000179855	GIPC3	179	528	0.753782	2.40508	1.7028e-09	1.61117	up		ENSG00000271425	NBPF10	207	469	0.288973	0.733637	3.74346e-06	1.29239	up		ENSG00000091181	IL5RA	5	69	0.046091	0.521426	3.11736e-10	3.68764	up
ENSG00000154328	NEIL2	2105	731	15.4787	5.46649	2.91431e-09	-1.42636	down		ENSG00000169508	GPR183	6	50	0.064132	0.763909	4.15964e-09	3.55758	up		ENSG00000284874	AC000093.1	9	77	0.03673	0.363277	1.92694e-09	3.13019	up		ENSG00000160179	ABCG1	1317	534	8.79894	3.6059	3.85976e-06	-1.18919	down		ENSG00000257065	AL049844.1	49	1	1.29633	0.019728	3.34875e-10	-5.51149	down
ENSG00000087589	CASS4	644	1626	4.39952	10.3017	3.21081e-09	1.43538	up		ENSG00000172927	MYEOV	10	35	0.099072	0.41618	5.22491e-09	8.42318	up		Homo_sapiens_newGene_13524	Homo_sapiens_newGene_13524	12	87	0.070178	0.548685	1.92694e-09	2.89608	up		ENSG00000130656	HBZ	512	193	12.4012	5.20543	3.85976e-06	-1.29404	down		Homo_sapiens_newGene_9811	Homo_sapiens_newGene_9811	56	236	1.15067	4.71136	3.44643e-10	2.0061	up
ENSG00000256087	ZNF432	191	44	0.982227	0.167237	3.22101e-09	-2.01566	down		ENSG00000048140	TSPAN17	1698	3051	14.2094	35.8316	5.32889e-09	1.3762	up		ENSG00000143891	GALM	168	37	1.79909	0.292453	2.04956e-09	-2.12789	down		Homo_sapiens_newGene_1384	Homo_sapiens_newGene_1384	76	203	0.742888	1.87808	4.01745e-06	1.52877	up		ENSG00000010327	STAB1	2345	6709	6.0396	16.9036	3.90205e-10	1.44964	up
ENSG00000058673	ZC3H11A	274	731	1.03764	2.62296	3.37213e-09	1.51462	up		ENSG00000178726	THBD	929	227	4.1345	1.44128	6.11891e-09	-1.50174	down		ENSG00000186439	TRDN	44	176	0.167483	0.722766	2.04956e-09	2.04812	up		ENSG00000171302	CANT1	3154	6371	23.0542	41.0953	4.31409e-06	1.12727	up		Homo_sapiens_newGene_10172	Homo_sapiens_newGene_10172	7	76	0.238626	3.01464	3.98713e-10	3.35123	up
ENSG00000116254	CHD5	5508	13272	11.512	25.8643	3.7346e-09	1.36813	up		ENSG00000171862	PTEN	512	330	1.1654	0.636957	6.11891e-09	-1.50018	down		ENSG00000255587	RAB44	490	1308	2.09369	6.01473	2.08554e-09	1.46755	up		ENSG00000119048	UBE2B	750	1558	5.81287	12.9576	4.44775e-06	1.16756	up		ENSG00000171777	RASGRP4	132	456	0.815535	2.76857	4.06563e-10	1.72074	up
Homo_sapiens_newGene_2570	Homo_sapiens_newGene_2570	731	237	11.1571	3.26949	3.85279e-09	-1.52514	down		ENSG00000241258	CRCP	1279	322	8.71817	2.97835	6.36843e-09	-1.45876	down		ENSG00000116254	CHD5	5508	13880	11.512	31.0197	2.23354e-09	1.38467	up		ENSG00000133318	RTN3	11524	4902	83.1375	39.7304	4.55089e-06	-1.12021	down		ENSG00000185420	SMYD3	2182	3082	40.3325	75.438	4.16121e-10	2.6699	up
ENSG00000242875	RBMY1B	101	309	1.03118	2.92943	4.39964e-09	1.71133	up		ENSG00000153551	CMTM7	281	553	2.83387	8.41947	6.47773e-09	1.50705	up		ENSG00000140650	PMM2	397	1072	4.56655	11.5267	2.30036e-09	1.48408	up		ENSG00000185420	SMYD3	2726	2182	44.3475	40.3325	4.72287e-06	-1.39086	down		ENSG00000004468	CD38	110	19	0.395512	0.062435	4.16121e-10	-2.59218	down
ENSG00000107738	VSIR	5560	2011	21.6868	7.43658	5.37813e-09	-1.36776	down		ENSG00000182866	LCK	2	38	0.016888	0.786154	6.61733e-09	4.67981	up		ENSG00000168374	ARF4	2172	5511	24.5476	65.6635	2.30896e-09	1.39452	up		ENSG00000136244	IL6	11	58	0.19433	0.965705	4.95766e-06	2.49756	up		ENSG00000285641	AL358472.6	127	438	1.52013	5.04718	4.67108e-10	1.71831	up
ENSG00000124120	TTPAL	173	482	2.06727	1.42882	5.5603e-09	1.57691	up		Homo_sapiens_newGene_8107	Homo_sapiens_newGene_8107	388	81	3.65349	1.08343	6.62382e-09	-1.72796	down		ENSG00000265817	FSBP	18	101	0.274816	1.15022	2.40832e-09	2.53116	up		ENSG00000162772	ATF3	409	151	4.10083	1.91478	5.55972e-06	-1.3239	down		ENSG00000171867	PRNP	3400	1297	26.304	10.1545	4.72578e-10	-1.45709	down
ENSG00000243716	NPIPB5	1672	584	11.9215	7.71606	5.57145e-09	-1.41798	down		ENSG00000100342	APOL1	2619	688	16.6936	6.88114	6.62382e-09	-1.39757	down		ENSG00000178252	WDR6	3197	8063	15.8918	40.1195	2.49248e-09	1.38585	up		ENSG00000099377	HSD3B7	699	275	5.89322	2.57045	5.62254e-06	-1.23253	down		ENSG00000058673	ZC3H11A	169	556	0.663261	2.10564	5.02602e-10	1.65053	up
ENSG00000285827	AP001267.5	4	55	0.015795	0.219764	6.12484e-09	3.83799	up		ENSG00000147689	FAM83A	10555	18541	42.3471	101.539	7.06516e-09	1.34361	up		ENSG00000135426	TESPA1	1731	4393	13.3321	35.8279	2.60702e-09	1.39482	up		ENSG00000070182	SPTB	5641	2417	14.2513	6.81097	7.06478e-06	-1.10973	down		Homo_sapiens_newGene_9302	Homo_sapiens_newGene_9302	81	305	0.278951	1.01889	5.16697e-10	1.84442	up
ENSG00000197253	TPSB2	795	1955	11.1401	25.1312	6.20303e-09	1.39736	up		ENSG00000186283	TOR3A	6376	1724	43.5442	16.8232	7.9558e-09	-1.35601	down		ENSG00000130300	PLVAP	108	340	0.852952	2.89595	2.9219e-09	1.70461	up		ENSG00000162972	MAIP1	263	571	3.46239	8.40786	7.20187e-06	1.23099	up		ENSG00000242875	RBMY1B	73	280	0.802856	3.1743	6.69992e-10	1.87088	up
ENSG00000178252	WDR6	3197	7627	15.8918	34.8791	6.59734e-09	1.35372	up		ENSG00000241794	SPRR2A	207	418	5.32656	15.3811	8.31684e-09	1.54402	up		ENSG00000157404	KIT	113	353	0.401625	1.47719	2.96502e-09	1.69351	up		ENSG00000012779	ALOX5	90	20	0.652952	0.170935	7.31198e-06	-2.0504	down		ENSG00000147789	ZNF7	869	312	7.72065	4.5226	7.59772e-10	-1.54424	down
ENSG00000137812	KNL1	203	50	0.386588	0.089883	6.8028e-09	-1.91956	down		ENSG00000128422	KRT17	0	34	0	0.531554	8.46111e-09	8.38149	up		ENSG00000005844	ITGAL	62	222	0.214481	0.958653	2.98036e-09	1.88934	up		ENSG00000162366	PDZK1IP1	224	75	4.82568	1.80388	7.99549e-06	-1.4641	down		ENSG00000116774	OLFML3	52	2	0.59115	0.020051	8.03074e-10	-4.68122	down
Homo_sapiens_newGene_3143	Homo_sapiens_newGene_3143	20	102	0.602279	2.93228	7.74714e-09	2.44227	up		ENSG00000111799	COL12A1	0	34	0	0.074055	8.46111e-09	8.38149	up		ENSG00000261832	AC138894.1	101	16	0.726448	0.115778	3.11297e-09	-2.59772	down		ENSG00000267426	AC087289.3	71	13	0.683217	0.136645	8.47537e-06	-2.32571	down		ENSG00000149218	ENDOD1	889	320	3.87252	1.34196	8.03074e-10	-1.54056	down
Homo_sapiens_newGene_9302	Homo_sapiens_newGene_9302	163	453	0.516359	1.19111	7.74714e-09	1.57324	up		ENSG00000155760	FZD7	210	35	0.991394	0.231653	8.57266e-09	-2.05094	down		ENSG00000245848	CEBPA	132	397	0.914264	2.96078	3.66372e-09	1.63894	up		ENSG00000146592	CREB5	87	19	0.420435	0.156318	8.47537e-06	-2.07511	down		ENSG00000122861	PLAU	81	300	0.616848	2.89086	8.64922e-10	1.82059	up
ENSG00000167286	CD3D	169	466	3.8078	9.75235	8.601e-09	1.56194	up		ENSG00000259529	AL136295.5	389	737	1.48073	4.00842	8.74949e-09	1.45238	up		ENSG00000128918	ALDH1A2	45	175	0.19878	0.970638	4.09294e-09	2.00758	up		ENSG00000168152	THAP9	63	10	0.302391	0.264447	8.91941e-06	-2.52813	down		ENSG00000084070	SMAP2	5771	16045	40.3211	107.81	9.90439e-10	1.40839	up
ENSG00000172236	TPSAB1	1130	2720	17.036	38.9174	8.68259e-09	1.36655	up		Homo_sapiens_newGene_10745	Homo_sapiens_newGene_10745	297	58	5.03789	1.39998	9.83862e-09	-1.82369	down		ENSG00000283930	AL117339.5	2	48	0.008409	0.236019	5.36754e-09	4.55096	up		ENSG00000241258	CRCP	1279	532	8.71817	4.68802	8.92931e-06	-1.15237	down		ENSG00000168101	NUDT16L1	962	2734	12.5743	36.9078	1.05304e-09	1.43997	up
Homo_sapiens_newGene_9999	Homo_sapiens_newGene_9999	46	169	1.11695	4.11216	8.93354e-09	1.97366	up		ENSG00000131323	TRAF3	999	1794	5.09992	6.94801	1.01191e-08	1.37532	up		ENSG00000120318	ARAP3	216	57	0.794908	0.25659	6.69543e-09	-1.86846	down		ENSG00000092421	SEMA6A	48	139	0.144226	0.596477	9.28533e-06	1.64429	up		ENSG00000187474	FPR3	39	177	0.296265	1.32612	1.16126e-09	2.11191	up
ENSG00000176438	SYNE3	319	816	1.14158	2.19365	1.1041e-08	1.454	up		ENSG00000272398	CD24	2818	4944	22.1731	58.5488	1.02262e-08	1.34179	up		Homo_sapiens_newGene_4314	Homo_sapiens_newGene_4314	1166	416	28.5811	10.9471	7.43633e-09	-1.43536	down		ENSG00000168779	SHOX2	88	219	0.901383	1.88796	1.04018e-05	1.42699	up		ENSG00000164751	PEX2	1128	418	7.12192	3.65312	1.17323e-09	-1.49873	down
ENSG00000164292	RHOBTB3	322	94	1.25826	0.367379	1.32211e-08	-1.67569	down		ENSG00000171291	ZNF439	85	6	0.840037	0.23162	1.13762e-08	-3.27172	down		Homo_sapiens_newGene_12753	Homo_sapiens_newGene_12753	119	359	1.95983	4.62143	8.10841e-09	1.64326	up		ENSG00000127507	ADGRE2	960	397	4.49915	3.82158	1.16286e-05	-1.16069	down		ENSG00000114805	PLCH1	506	1474	1.61014	4.51638	1.27951e-09	1.47548	up
ENSG00000110237	ARHGEF17	94	14	0.217902	0.059288	1.44403e-08	-2.63747	down		ENSG00000163106	HPGDS	53	142	0.586768	2.26078	1.23523e-08	1.94968	up		ENSG00000073803	MAP3K13	184	515	1.74988	5.55287	9.32204e-09	1.5355	up		ENSG00000170525	PFKFB3	720	1455	3.97501	7.64085	1.16286e-05	1.12778	up		ENSG00000134245	WNT2B	24	132	0.126796	0.512772	1.32768e-09	2.38668	up
ENSG00000080822	CLDND1	414	1029	6.43157	8.87392	1.511e-08	1.41262	up		ENSG00000160179	ABCG1	1317	339	8.79894	2.92293	1.2515e-08	-1.4268	down		ENSG00000172927	MYEOV	10	17	0.099072	0.166923	9.52002e-09	1.92828	up		ENSG00000104472	CHRAC1	1544	3054	12.6612	30.6185	1.17254e-05	1.09693	up		ENSG00000076604	TRAF4	1429	3999	22.5144	33.1797	1.3769e-09	1.41773	up
ENSG00000171792	RHNO1	845	289	9.00227	4.11375	1.53353e-08	-1.44814	down		ENSG00000128918	ALDH1A2	45	126	0.19878	1.72872	1.25723e-08	2.0127	up		ENSG00000125841	NRSN2	150	432	2.99307	4.06286	1.02782e-08	1.57654	up		ENSG00000169813	HNRNPF	2432	4775	19.533	40.5472	1.23034e-05	1.08628	up		ENSG00000157570	TSPAN18	179	45	0.957759	0.263806	1.47103e-09	-2.05567	down
ENSG00000009790	TRAF3IP3	74	8	0.639119	0.060687	1.60871e-08	-3.091	down		ENSG00000263513	FAM72C	34	105	0.267414	1.19097	1.31807e-08	2.15276	up		ENSG00000073150	PANX2	315	95	1.90352	0.66169	1.22431e-08	-1.67679	down		ENSG00000111711	GOLT1B	191	420	1.46416	2.71476	1.31043e-05	1.24922	up		ENSG00000182885	ADGRG3	3	57	0.014976	0.404875	1.47806e-09	4.12678	up
ENSG00000142178	SIK1	505	163	1.92187	0.588444	1.60871e-08	-1.53135	down		ENSG00000241978	AKAP2	1177	2080	3.13335	7.9048	1.39541e-08	1.35219	up		ENSG00000130203	APOE	133500	51632	2046.52	851.424	1.24604e-08	-1.31922	down		ENSG00000172780	RAB43	316	116	1.32484	2.97858	1.36067e-05	-1.33193	down		ENSG00000186517	ARHGAP30	678	1938	3.73137	10.6694	1.56965e-09	1.44822	up
ENSG00000197872	FAM49A	212	55	0.826589	0.201882	1.60871e-08	-1.84491	down		ENSG00000105835	NAMPT	705	1133	2.49227	4.48105	1.42158e-08	2.48558	up		ENSG00000183813	CCR4	620	1565	3.66163	9.93714	1.25452e-08	1.38692	up		ENSG00000148288	GBGT1	4432	1936	40.4624	19.9981	1.45644e-05	-1.08186	down		Homo_sapiens_newGene_4869	Homo_sapiens_newGene_4869	231	713	3.82223	12.6922	1.57612e-09	1.55868	up
ENSG00000172183	ISG20	456	1120	5.71601	13.9277	1.97068e-08	1.3955	up		ENSG00000130054	FAM155B	330	68	1.50022	0.440888	1.42501e-08	-1.74651	down		ENSG00000105835	NAMPT	705	1065	2.49227	5.21264	1.30384e-08	1.42625	up		ENSG00000139372	TDG	444	907	3.89925	7.70512	1.53877e-05	1.14328	up		ENSG00000283761	AC118553.2	105	19	0.601171	0.068793	1.67251e-09	-2.52514	down
ENSG00000186439	TRDN	44	159	0.167483	0.575454	2.20207e-08	1.94968	up		ENSG00000167286	CD3D	169	345	3.8078	10.6843	1.63079e-08	1.55957	up		ENSG00000160179	ABCG1	1317	481	8.79894	3.12467	1.32179e-08	-1.40164	down		ENSG00000131503	ANKHD1	583	1177	4.38414	9.98373	1.53877e-05	1.12634	up		ENSG00000158869	FCER1G	573	1647	19.8822	55.1007	1.73443e-09	1.45622	up
ENSG00000124257	NEURL2	122	24	1.72289	0.33428	2.28893e-08	-2.2407	down		Homo_sapiens_newGene_5446	Homo_sapiens_newGene_5446	91	8	0.605346	0.075443	1.82184e-08	-2.96098	down		ENSG00000080822	CLDND1	414	1065	6.43157	11.0925	1.33811e-08	1.41416	up		ENSG00000104327	CALB1	259	549	1.8697	4.42757	1.55123e-05	1.19641	up		ENSG00000184381	PLA2G6	1267	3532	18.3959	39.0651	1.76933e-09	1.41216	up
ENSG00000255587	RAB44	490	1193	2.09369	4.84095	2.3439e-08	1.38287	up		ENSG00000273173	SNURF	70	170	2.23561	8.38409	2.03045e-08	1.80876	up		ENSG00000139329	LUM	14	87	0.085083	0.568319	1.3934e-08	2.67585	up		ENSG00000166816	LDHD	229	79	2.11646	0.805028	1.6667e-05	-1.42108	down		ENSG00000080822	CLDND1	361	1065	5.56849	11.0925	1.89756e-09	1.49365	up
ENSG00000166147	FBN1	933	2198	1.49569	3.43522	2.54936e-08	1.33549	up		ENSG00000178338	ZNF354B	11	59	0.251597	0.560546	2.08833e-08	2.93729	up		ENSG00000151692	RNF144A	757	1882	2.40917	6.44023	1.61485e-08	1.36504	up		ENSG00000166924	NYAP1	223	77	1.13703	0.43458	2.10277e-05	-1.41974	down		ENSG00000130300	PLVAP	97	340	0.858837	2.89595	1.91002e-09	1.74138	up
Homo_sapiens_newGene_2507	Homo_sapiens_newGene_2507	1057	2480	12.844	39.089	2.61228e-08	1.32962	up		ENSG00000116254	CHD5	5508	9431	11.512	27.5469	2.19689e-08	1.30669	up		ENSG00000139531	SUOX	1294	475	10.1796	4.29386	1.63653e-08	-1.39432	down		ENSG00000185864	NPIPB4	350	133	3.33826	3.58722	2.16284e-05	-1.28219	down		ENSG00000124721	DNAH8	6	68	0.008324	0.091975	1.9539e-09	3.40932	up
ENSG00000118200	CAMSAP2	92	14	0.244176	0.032751	2.61228e-08	-2.60649	down		ENSG00000283782	AC116366.3	46	126	0.103269	0.410999	2.20164e-08	1.98109	up		ENSG00000124333	VAMP7	326	848	2.92716	6.45985	1.77599e-08	1.43012	up		ENSG00000120458	MSANTD2	60	157	0.580958	1.44105	2.27622e-05	1.49868	up		Homo_sapiens_newGene_9120	Homo_sapiens_newGene_9120	143	467	3.03318	9.95895	1.9583e-09	1.63975	up
ENSG00000126264	HCST	234	602	7.74096	19.2418	2.83564e-08	1.46211	up		Homo_sapiens_newGene_12040	Homo_sapiens_newGene_12040	377	697	1.32615	3.50024	2.44277e-08	1.41707	up		ENSG00000274736	CCL23	23	108	0.689162	3.48292	2.03479e-08	2.27629	up		ENSG00000171862	PTEN	512	540	1.1654	1.45399	2.53952e-05	1.11721	up		ENSG00000128274	A4GALT	68	256	0.648163	2.34005	2.41114e-09	1.84385	up
ENSG00000133056	PIK3C2B	1206	2814	4.27293	10.2056	2.86499e-08	1.32166	up		ENSG00000261832	AC138894.1	101	10	0.726448	0.085971	2.63633e-08	-2.79289	down		ENSG00000167646	DNAAF3	410	133	6.87042	1.99912	2.10656e-08	-1.57203	down		ENSG00000151093	OXSM	858	362	10.7465	5.30341	2.69002e-05	-1.13176	down		ENSG00000105339	DENND3	1918	5247	11.213	33.1215	2.91024e-09	1.38501	up
Homo_sapiens_newGene_6878	Homo_sapiens_newGene_6878	266	672	1.30603	2.69222	2.93751e-08	1.43596	up		ENSG00000151834	GABRA2	56	143	0.246617	1.34006	2.76226e-08	1.88058	up		ENSG00000134215	VAV3	420	1067	1.61176	4.51203	2.12492e-08	1.39611	up		ENSG00000257108	NHLRC4	395	154	3.46855	1.50595	2.73243e-05	-1.2453	down		ENSG00000136717	BIN1	900	337	8.23696	3.05592	3.37505e-09	-1.48365	down
Homo_sapiens_newGene_9782	Homo_sapiens_newGene_9782	23	105	0.17257	0.750513	3.48418e-08	2.28362	up		ENSG00000073150	PANX2	315	66	1.90352	0.556636	2.83167e-08	-1.72243	down		ENSG00000101216	GMEB2	915	2240	3.96517	10.4439	2.35271e-08	1.34282	up		ENSG00000125740	FOSB	369	143	2.20447	0.977806	2.73457e-05	-1.25394	down		ENSG00000149177	PTPRJ	3629	1454	21.8639	7.94397	3.45975e-09	-1.38629	down
ENSG00000070182	SPTB	5641	12851	14.2513	30.8547	3.67733e-08	1.2872	up		ENSG00000072952	MRVI1	11	58	0.032151	0.245223	2.9914e-08	2.91267	up		ENSG00000112139	MDGA1	53	186	0.147428	0.363902	2.63747e-08	1.86001	up		ENSG00000255508	AP002990.1	351	715	1.26712	2.8828	2.73457e-05	1.13915	up		ENSG00000039068	CDH1	26	133	0.107266	0.530819	4.26849e-09	2.28265	up
ENSG00000144182	LIPT1	200	53	2.83681	0.889521	4.22807e-08	-1.81422	down		ENSG00000242028	HYPK	696	173	2.73195	3.75742	3.44336e-08	-1.47694	down		Homo_sapiens_newGene_6232	Homo_sapiens_newGene_6232	7	63	0.103414	0.998084	2.64543e-08	3.19803	up		ENSG00000092051	JPH4	57	9	0.480254	0.041739	2.78817e-05	-2.53416	down		ENSG00000178386	ZNF223	143	34	1.29559	0.697025	5.29766e-09	-2.13505	down
ENSG00000054598	FOXC1	889	315	4.22242	1.42558	4.41947e-08	-1.39713	down		ENSG00000176438	SYNE3	319	591	1.14158	2.56386	4.11899e-08	1.42001	up		ENSG00000125846	ZNF133	68	223	0.704411	1.92664	2.81798e-08	1.76282	up		ENSG00000178338	ZNF354B	11	53	0.251597	0.451304	2.78817e-05	2.36779	up		ENSG00000125753	VASP	13272	35370	118.705	302.306	5.31174e-09	1.34731	up
Homo_sapiens_newGene_27	Homo_sapiens_newGene_27	55	182	2.5748	8.07489	4.93393e-08	1.82337	up		ENSG00000116176	TPSG1	93	206	1.52992	4.83155	4.52366e-08	1.6766	up		ENSG00000145687	SSBP2	1005	2434	9.54274	20.6618	2.84202e-08	1.32731	up		ENSG00000183479	TREX2	357	138	3.39524	1.43555	2.85463e-05	-1.25756	down		Homo_sapiens_newGene_6834	Homo_sapiens_newGene_6834	7	69	0.318456	3.15505	5.31174e-09	3.21207	up
ENSG00000005844	ITGAL	62	197	0.214481	0.747403	5.08853e-08	1.7651	up		ENSG00000198625	MDM4	358	652	0.81768	1.79001	4.97412e-08	1.39537	up		ENSG00000085741	WNT11	54	188	0.751303	2.42298	2.88224e-08	1.84853	up		ENSG00000112559	MDFI	185	62	2.48223	1.03033	3.11941e-05	-1.46244	down		ENSG00000107731	UNC5B	1056	407	3.1524	1.17781	6.16096e-09	-1.44205	down
ENSG00000144827	ABHD10	521	175	3.70399	2.80767	5.68708e-08	-1.47393	down		ENSG00000101265	RASSF2	253	477	0.851003	2.28948	4.98727e-08	1.44515	up		ENSG00000166173	LARP6	355	114	7.26744	2.39396	3.11675e-08	-1.58647	down		ENSG00000188760	TMEM198	12	55	0.098415	0.481176	3.40635e-05	2.29698	up		ENSG00000099250	NRP1	90	309	0.711906	1.23527	6.16669e-09	1.71143	up
ENSG00000170100	ZNF778	461	1100	3.61848	4.45233	5.77962e-08	1.35378	up		ENSG00000266094	RASSF5	1614	2740	8.28556	20.7272	5.30014e-08	1.29429	up		ENSG00000026652	AGPAT4	2081	795	6.17097	3.79655	3.19251e-08	-1.33683	down		ENSG00000197275	RAD54B	148	47	0.991907	0.353096	3.57657e-05	-1.53948	down		ENSG00000172543	CTSW	129	414	1.9864	6.1752	6.28051e-09	1.61452	up
ENSG00000130513	GDF15	1495	553	22.7869	8.06073	5.89673e-08	-1.33524	down		ENSG00000183291	SELENOF	1928	3259	20.9528	49.3457	5.56829e-08	1.28809	up		ENSG00000178338	ZNF354B	11	75	0.251597	0.617359	3.48434e-08	2.80644	up		ENSG00000154764	WNT7A	186	63	0.839055	0.316974	3.67669e-05	-1.44717	down		ENSG00000183018	SPNS2	302	876	1.78636	5.28853	6.28051e-09	1.46919	up
ENSG00000100097	LGALS1	10812	24272	352.549	750.624	5.9941e-08	1.26601	up		ENSG00000112062	MAPK14	1775	3004	8.83036	20.6687	5.57763e-08	1.28982	up		ENSG00000121594	CD80	30	125	0.324996	1.20568	3.52112e-08	2.10549	up		Homo_sapiens_newGene_9788	Homo_sapiens_newGene_9788	61	156	1.22038	3.8122	3.69596e-05	1.46567	up		ENSG00000189056	RELN	176	542	0.309232	0.918163	6.44689e-09	1.55523	up
ENSG00000113522	RAD50	339	106	0.745411	0.249335	6.01674e-08	-1.57677	down		ENSG00000026508	CD44	3293	5525	34.8817	35.1149	5.74272e-08	1.27736	up		ENSG00000109756	RAPGEF2	863	2075	2.85163	8.11708	4.96295e-08	1.31683	up		ENSG00000174306	ZHX3	322	653	1.31065	3.18865	3.76735e-05	1.13267	up		Homo_sapiens_newGene_8107	Homo_sapiens_newGene_8107	393	134	4.14191	1.35726	6.49341e-09	-1.61819	down
ENSG00000143595	AQP10	180	465	1.61264	4.12362	6.11467e-08	1.46794	up		ENSG00000144524	COPS7B	985	1686	8.70666	27.6241	6.72053e-08	1.30611	up		ENSG00000105374	NKG7	66	213	1.41409	5.0306	5.97527e-08	1.73965	up		ENSG00000261052	SULT1A3	4073	1831	74.5468	29.8625	3.76735e-05	-1.04044	down		ENSG00000265590	C21orf59-TCP10L	46	187	0.984439	3.95193	6.61156e-09	1.95367	up
ENSG00000185250	PPIL6	114	23	0.504298	0.094125	6.57932e-08	-2.20405	down		ENSG00000111206	FOXM1	939	1608	5.9548	13.9281	6.98866e-08	1.30676	up		ENSG00000172426	RSPH9	140	33	0.990024	0.243309	5.99238e-08	-2.02956	down		ENSG00000111206	FOXM1	939	1803	5.9548	12.2026	4.27234e-05	1.05407	up		Homo_sapiens_newGene_982	Homo_sapiens_newGene_982	13	92	0.285231	2.04142	6.68045e-09	2.74482	up
ENSG00000099194	SCD	33606	13089	114.628	42.344	6.67392e-08	-1.26099	down		ENSG00000185219	ZNF445	353	638	0.450627	1.29973	7.02704e-08	1.38434	up		ENSG00000161888	SPC24	466	1145	12.8776	11.0037	6.07171e-08	1.34799	up		ENSG00000169635	HIC2	693	1342	1.85949	4.02644	4.66116e-05	1.06628	up		ENSG00000242028	HYPK	455	1279	8.79935	6.19679	7.05704e-09	1.42401	up
ENSG00000112139	MDGA1	53	175	0.147428	0.326982	6.74094e-08	1.82013	up		Homo_sapiens_newGene_27	Homo_sapiens_newGene_27	55	138	2.5748	9.51677	7.08886e-08	1.85519	up		ENSG00000185728	YTHDF3	629	226	2.78775	1.40028	6.3703e-08	-1.42496	down		ENSG00000257950	P2RX5-TAX1BP3	514	1007	1.59088	3.48225	4.72148e-05	1.083	up		ENSG00000240694	PNMA2	120	26	0.493181	0.10065	7.34583e-09	-2.26766	down
ENSG00000169689	CENPX	6142	13766	146.967	314.963	6.79421e-08	1.26367	up		ENSG00000170345	FOS	49	246	0.759991	2.66328	7.34214e-08	2.02618	up		ENSG00000239264	TXNDC5	5683	13196	35.0838	87.7286	6.3703e-08	1.26664	up		ENSG00000171848	RRM2	1828	3454	10.1879	20.8625	4.78416e-05	1.03092	up		ENSG00000101082	SLA2	7	68	0.044979	0.482622	7.56716e-09	3.19105	up
ENSG00000091879	ANGPT2	46	158	0.226415	0.956125	6.98489e-08	1.87663	up		ENSG00000179855	GIPC3	179	347	0.753782	2.08578	7.59347e-08	1.48504	up		ENSG00000129675	ARHGEF6	2759	6426	8.68625	21.6415	6.90117e-08	1.27102	up		ENSG00000198758	EPS8L3	1075	469	8.98688	4.47904	4.81878e-05	-1.08351	down		ENSG00000112139	MDGA1	46	186	0.160293	0.363902	7.84784e-09	1.94594	up
ENSG00000213625	LEPROT	1115	409	4.411	1.6737	7.88766e-08	-1.34725	down		ENSG00000145687	SSBP2	1005	1706	9.54274	19.8097	9.14513e-08	1.29413	up		Homo_sapiens_newGene_2056	Homo_sapiens_newGene_2056	6	57	0.081851	0.850518	7.37241e-08	3.27204	up		ENSG00000280987	MATR3	2117	949	11.9705	7.40587	4.97588e-05	-1.04448	down		ENSG00000169297	NR0B1	286	91	3.22069	0.913179	7.84784e-09	-1.71749	down
ENSG00000163376	KBTBD8	113	23	0.685735	0.450233	8.41996e-08	-2.19135	down		ENSG00000198858	R3HDM4	11568	3353	118.388	49.5863	9.52281e-08	-1.25576	down		Homo_sapiens_newGene_10650	Homo_sapiens_newGene_10650	4	50	0.053293	1.05296	7.4662e-08	3.65351	up		ENSG00000167711	SERPINF2	78	18	0.623635	0.160055	5.08746e-05	-1.99532	down		ENSG00000139438	FAM222A	525	190	3.25053	1.12847	7.90896e-09	-1.53251	down
ENSG00000177427	MIEF2	742	264	4.27903	2.16463	8.56743e-08	-1.39111	down		Homo_sapiens_newGene_9712	Homo_sapiens_newGene_9712	85	8	1.14329	0.141866	9.75951e-08	-2.86274	down		Homo_sapiens_newGene_5854	Homo_sapiens_newGene_5854	169	453	1.26508	3.81288	7.6748e-08	1.47308	up		ENSG00000105655	ISYNA1	1643	732	17.9503	8.97145	5.38235e-05	-1.05333	down		ENSG00000072818	ACAP1	320	916	2.59844	8.07777	8.80015e-09	1.4501	up
ENSG00000185864	NPIPB4	350	112	3.33826	2.30543	8.59374e-08	-1.54347	down		ENSG00000154269	ENPP3	1178	1980	6.90716	16.5296	1.00879e-07	1.27988	up		ENSG00000128342	LIF	1847	4306	8.51027	21.9585	7.9601e-08	1.27239	up		ENSG00000103111	MON1B	2996	1360	13.0356	7.37193	5.9069e-05	-1.0264	down		ENSG00000164088	PPM1M	401	1127	5.05242	13.4523	9.69334e-09	1.42372	up
Homo_sapiens_newGene_4349	Homo_sapiens_newGene_4349	9	62	0.168265	1.19697	8.85521e-08	2.86586	up		ENSG00000168209	DDIT4	29557	17147	309.253	256.004	1.11973e-07	-1.42017	down		ENSG00000187474	FPR3	52	177	0.361601	1.32612	7.9601e-08	1.81592	up		ENSG00000167535	CACNB3	193	402	1.89558	4.02222	6.44553e-05	1.17102	up		ENSG00000092051	JPH4	9	74	0.041739	0.756532	9.74917e-09	2.95575	up
ENSG00000089685	BIRC5	9835	3847	69.9989	26.7879	9.4209e-08	-1.2548	down		Homo_sapiens_newGene_14031	Homo_sapiens_newGene_14031	6	43	0.172001	1.60951	1.15364e-07	3.34046	up		ENSG00000260729	AC009690.1	22	100	0.090715	0.445762	8.04581e-08	2.22916	up		ENSG00000172667	ZMAT3	155	331	0.58099	1.20137	6.64076e-05	1.20684	up		ENSG00000166225	FRS2	113	24	0.740155	0.336629	1.01303e-08	-2.29593	down
ENSG00000178726	THBD	929	339	4.1345	1.42904	9.90374e-08	-1.35472	down		ENSG00000183647	ZNF530	118	243	2.573	4.05774	1.16005e-07	1.5718	up		ENSG00000179715	PCED1B	101	293	1.33283	4.96668	8.3147e-08	1.58662	up		ENSG00000140931	CMTM3	2554	1161	25.5365	12.6023	6.75001e-05	-1.02435	down		ENSG00000138316	ADAMTS14	1754	707	6.80233	2.636	1.09814e-08	-1.37753	down
Homo_sapiens_newGene_3518	Homo_sapiens_newGene_3518	383	125	2.53169	0.88655	1.01483e-07	-1.51515	down		Homo_sapiens_newGene_3915	Homo_sapiens_newGene_3915	245	452	3.21619	7.97143	1.16103e-07	1.41383	up		ENSG00000124783	SSR1	1233	2891	13.0076	14.6987	8.3147e-08	1.28059	up		ENSG00000140153	WDR20	526	221	3.82694	1.89893	6.99619e-05	-1.13762	down		ENSG00000011021	CLCN6	436	1214	2.79966	5.57421	1.1477e-08	1.41029	up
ENSG00000084070	SMAP2	7152	15851	44.6624	94.0504	1.01532e-07	1.2475	up		ENSG00000171302	CANT1	3154	5197	23.0542	43.8058	1.16806e-07	1.25129	up		ENSG00000050767	COL23A1	3856	1542	23.3454	9.9284	9.01031e-08	-1.27095	down		ENSG00000090971	NAT14	3405	1559	41.6303	22.0079	7.20035e-05	-1.01401	down		ENSG00000284431	AL022238.4	17	102	0.072786	0.439089	1.18641e-08	2.50962	up
ENSG00000136826	KLF4	176	46	1.42434	0.484717	1.01907e-07	-1.83379	down		ENSG00000270882	HIST2H4A	237	48	5.39254	1.08385	1.19243e-07	-1.77078	down		ENSG00000138030	KHK	603	220	4.56315	1.78578	1.20212e-07	-1.40287	down		ENSG00000110906	KCTD10	681	1300	3.69857	6.70865	7.20035e-05	1.04561	up		ENSG00000151790	TDO2	42	173	0.548826	2.22166	1.19607e-08	1.97237	up
ENSG00000127314	RAP1B	3917	1525	48.3926	8.97592	1.15898e-07	-1.26151	down		ENSG00000129991	TNNI3	70	5	1.76829	0.124277	1.20261e-07	-3.25036	down		ENSG00000130558	OLFM1	1524	3521	14.4657	34.9065	1.27585e-07	1.25933	up		ENSG00000172927	MYEOV	10	1	0.099072	0.0158379	7.45833e-05	-2.67366	down		ENSG00000139329	LUM	12	87	0.081489	0.568319	1.1988e-08	2.77867	up
ENSG00000257949	TEN1	783	1788	14.96	32.4272	1.15898e-07	1.29049	up		ENSG00000141219	C17orf80	517	128	3.87935	1.83828	1.2727e-07	-1.48245	down		ENSG00000072952	MRVI1	11	71	0.032151	0.226231	1.3536e-07	2.7275	up		ENSG00000178726	THBD	929	1747	4.1345	8.68397	8.71801e-05	1.02399	up		Homo_sapiens_newGene_9782	Homo_sapiens_newGene_9782	13	90	0.101725	0.731585	1.21314e-08	2.71315	up
Homo_sapiens_newGene_8602	Homo_sapiens_newGene_8602	160	40	1.77219	0.410699	1.20531e-07	-1.89746	down		ENSG00000106351	AGFG2	1252	344	4.80227	1.88544	1.40094e-07	-1.33267	down		ENSG00000106351	AGFG2	1252	488	4.80227	2.16046	1.54914e-07	-1.30778	down		ENSG00000137814	HAUS2	618	266	5.31896	2.32876	8.98773e-05	-1.10287	down		ENSG00000115738	ID2	3181	8348	48.5027	121.242	1.25243e-08	1.32509	up
ENSG00000157703	SVOPL	112	306	1.01264	2.57939	1.24845e-07	1.5483	up		ENSG00000181035	SLC25A42	5945	1734	34.8486	14.502	1.54504e-07	-1.24669	down		ENSG00000082438	COBLL1	20	93	0.038142	0.20039	1.64091e-07	2.26127	up		ENSG00000105835	NAMPT	705	661	2.49227	1.98272	9.25599e-05	-2.54163	down		ENSG00000160014	CALM3	18416	47808	168.321	414.041	1.4728e-08	1.30946	up
ENSG00000170017	ALCAM	154	38	0.597056	0.143423	1.46089e-07	-1.91613	down		ENSG00000106366	SERPINE1	270	58	1.54497	0.472985	1.68762e-07	-1.68625	down		ENSG00000070182	SPTB	5641	12752	14.2513	34.9169	1.81946e-07	1.22796	up		Homo_sapiens_newGene_13422	Homo_sapiens_newGene_13422	98	28	1.33013	0.643224	9.30136e-05	-1.69012	down		ENSG00000106034	CPED1	66	238	0.448258	1.9198	1.48081e-08	1.78171	up
ENSG00000166825	ANPEP	5159	11334	27.8871	58.9768	1.50933e-07	1.23484	up		ENSG00000134852	CLOCK	332	76	0.642462	0.197031	1.89116e-07	-1.59498	down		ENSG00000057663	ATG5	773	689	4.58948	2.40425	1.90223e-07	-1.48169	down		ENSG00000182093	WRB	352	687	4.5733	9.61227	9.70627e-05	1.07742	up		ENSG00000179846	NKPD1	67	8	0.523515	0.079178	1.8024e-08	-3.11266	down
Homo_sapiens_newGene_2056	Homo_sapiens_newGene_2056	6	54	0.081851	0.722376	1.59036e-07	3.24175	up		ENSG00000171729	TMEM51	439	107	4.18831	1.44897	2.1206e-07	-1.50489	down		ENSG00000149792	MRPL49	2781	6302	26.3251	62.4294	1.99543e-07	1.23145	up		ENSG00000117013	KCNQ4	281	110	1.2343	0.803593	9.96447e-05	-1.23919	down		ENSG00000168754	FAM178B	239	689	1.79659	4.99349	1.8146e-08	1.4602	up
ENSG00000143643	TTC13	1176	442	7.46504	2.43379	1.59036e-07	-1.31217	down		ENSG00000141905	NFIC	4501	1318	20.8056	20.2831	2.1206e-07	-1.241	down		ENSG00000172667	ZMAT3	155	408	0.58099	1.35351	2.1345e-07	1.44683	up		ENSG00000260342	AC138811.2	961	1794	22.9918	47.9502	9.97395e-05	1.01344	up		ENSG00000135821	GLUL	46129	118943	216.794	536.845	1.86495e-08	1.2997	up
ENSG00000111885	MAN1A1	2541	992	9.26821	3.43194	1.80643e-07	-1.25752	down		ENSG00000182585	EPGN	7	45	0.093725	1.32772	2.1206e-07	3.18847	up		ENSG00000084070	SMAP2	7152	16045	44.6624	107.81	2.34675e-07	1.21697	up		ENSG00000164867	NOS3	91	25	0.375836	0.139079	0.000102982	-1.74611	down		ENSG00000133056	PIK3C2B	1033	2731	4.11529	12.9708	1.86495e-08	1.33566	up
ENSG00000160190	SLC37A1	718	1622	3.88008	7.94354	1.95615e-07	1.27493	up		ENSG00000255587	RAB44	490	838	2.09369	5.11404	2.32605e-07	1.30474	up		ENSG00000107731	UNC5B	1044	407	2.79961	1.17781	2.34898e-07	-1.30748	down		ENSG00000153094	BCL2L11	1264	2341	9.30692	12.9808	0.000105765	1.00202	up		ENSG00000129675	ARHGEF6	2471	6426	8.76793	21.6415	2.00358e-08	1.31196	up
ENSG00000115267	IFIH1	220	64	1.15791	0.482329	2.20146e-07	-1.68013	down		ENSG00000160190	SLC37A1	718	1202	3.88008	8.55858	2.34614e-07	1.27404	up		ENSG00000103187	COTL1	27565	11463	275.771	124.753	2.34898e-07	-1.21456	down		ENSG00000116176	TPSG1	93	26	1.52992	0.478712	0.000106775	-1.72112	down		ENSG00000253598	SLC10A5	5	58	0.031817	0.443983	2.41105e-08	3.4376	up
ENSG00000057294	PKP2	694	253	3.14083	1.08715	2.25173e-07	-1.35602	down		ENSG00000164040	PGRMC2	1895	543	12.464	5.05516	2.62793e-07	-1.27219	down		ENSG00000153071	DAB2	254	629	1.03373	2.7892	2.37037e-07	1.35907	up		ENSG00000074181	NOTCH3	879	391	2.25166	1.2314	0.000111476	-1.0555	down		ENSG00000026652	AGPAT4	1923	795	6.18147	3.79655	2.5087e-08	-1.34101	down
ENSG00000130489	SCO2	1252	2766	23.0693	48.3529	2.25751e-07	1.24284	up		ENSG00000076770	MBNL3	53	127	0.728464	0.518828	3.28593e-07	1.78874	up		ENSG00000169246	NPIPB3	146	385	2.42225	6.3684	2.48372e-07	1.44938	up		ENSG00000171777	RASGRP4	327	132	1.85285	0.815535	0.000115988	-1.19505	down		ENSG00000002330	BAD	2733	1777	50.9415	33.5024	2.8008e-08	-1.46621	down
ENSG00000145687	SSBP2	1005	2225	9.54274	20.8566	2.53543e-07	1.24587	up		ENSG00000106080	FKBP14	142	23	0.645612	0.847785	3.34385e-07	-2.09046	down		Homo_sapiens_newGene_6834	Homo_sapiens_newGene_6834	11	69	0.432506	3.15505	2.66329e-07	2.68635	up		ENSG00000141744	PNMT	296	118	5.38605	1.9923	0.000117916	-1.21301	down		ENSG00000074370	ATP2A3	9852	25167	44.0991	107.3	2.99704e-08	1.28621	up
ENSG00000171246	NPTX1	103	21	0.364266	0.067738	2.80982e-07	-2.18836	down		ENSG00000081189	MEF2C	740	1226	4.74017	10.5068	3.44546e-07	1.25902	up		Homo_sapiens_newGene_12004	Homo_sapiens_newGene_12004	143	378	0.767689	2.05224	2.7009e-07	1.45284	up		ENSG00000131374	TBC1D5	1125	508	4.16012	4.30955	0.000122269	-1.03388	down		ENSG00000178752	ERFE	1404	3644	21.3289	50.5326	3.01653e-08	1.30908	up
ENSG00000134864	GGACT	153	386	2.78027	4.31729	3.0176e-07	1.43367	up		Homo_sapiens_newGene_13524	Homo_sapiens_newGene_13524	12	54	0.070178	0.455787	3.99498e-07	2.68583	up		Homo_sapiens_newGene_8736	Homo_sapiens_newGene_8736	97	273	0.751785	1.91349	2.78623e-07	1.54288	up		ENSG00000154839	SKA1	604	1136	6.39162	8.8545	0.000124638	1.02415	up		ENSG00000119242	CCDC92	170	501	1.6709	3.26395	3.26754e-08	1.49179	up
ENSG00000169359	SLC33A1	655	239	2.53656	1.35851	3.04412e-07	-1.35468	down		ENSG00000130479	MAP1S	3239	5168	18.8266	39.9236	3.99505e-07	1.20485	up		ENSG00000197872	FAM49A	212	65	0.826589	0.272574	2.7957e-07	-1.65241	down		ENSG00000185499	MUC1	96	28	1.67075	0.421941	0.000142911	-1.66042	down		ENSG00000124333	VAMP7	305	848	3.07567	6.45985	3.31945e-08	1.40807	up
ENSG00000099203	TMED1	3797	8204	52.3334	106.491	3.06732e-07	1.2108	up		ENSG00000204482	LST1	33	93	0.910792	3.67662	4.06224e-07	2.02073	up		ENSG00000196083	IL1RAP	181	464	0.784518	2.33065	2.81254e-07	1.40879	up		ENSG00000125841	NRSN2	150	312	2.99307	3.26733	0.0001464	1.16886	up		ENSG00000171792	RHNO1	327	901	4.4708	9.58673	3.55124e-08	1.39508	up
ENSG00000181104	F2R	1645	641	8.43608	4.65858	3.13648e-07	-1.26017	down		ENSG00000110693	SOX6	46	114	0.245752	0.728064	4.16493e-07	1.83682	up		ENSG00000168214	RBPJ	287	700	2.86861	2.68425	2.97642e-07	1.3372	up		ENSG00000124257	NEURL2	122	39	1.72289	0.652569	0.000149765	-1.52947	down		ENSG00000139531	SUOX	1166	475	10.2757	4.29386	3.68379e-08	-1.36215	down
ENSG00000170345	FOS	177	49	2.1335	0.411215	3.16669e-07	-1.75104	down		ENSG00000185022	MAFF	643	1065	4.71415	11.2621	4.3184e-07	1.2586	up		ENSG00000026297	RNASET2	1364	3084	22.9647	44.0554	3.09214e-07	1.22816	up		ENSG00000037749	MFAP3	239	472	2.62925	3.32907	0.000150727	1.09433	up		ENSG00000114315	HES1	2566	6569	33.2069	81.8311	3.70812e-08	1.28929	up
ENSG00000135426	TESPA1	1731	3763	13.3321	31.9844	3.32202e-07	1.21958	up		ENSG00000067082	KLF6	529	884	2.19236	5.09397	4.32689e-07	1.27137	up		ENSG00000261796	ISY1-RAB43	200	503	0.749906	2.02961	3.17506e-07	1.38128	up		Homo_sapiens_newGene_8188	Homo_sapiens_newGene_8188	66	15	0.806315	0.194954	0.000158347	-2.01587	down		ENSG00000181444	ZNF467	225	641	2.03941	5.21947	3.73938e-08	1.44308	up
ENSG00000095917	TPSD1	6	53	0.064096	0.609649	3.50387e-07	3.21484	up		Homo_sapiens_newGene_9793	Homo_sapiens_newGene_9793	191	348	0.835192	2.17789	4.56143e-07	1.39565	up		ENSG00000133056	PIK3C2B	1206	2731	4.27293	12.9708	3.18516e-07	1.23039	up		ENSG00000111261	MANSC1	133	278	0.624035	1.12594	0.000166692	1.17584	up		Homo_sapiens_newGene_13595	Homo_sapiens_newGene_13595	812	323	16.0184	6.92937	3.74513e-08	-1.39641	down
Homo_sapiens_newGene_4869	Homo_sapiens_newGene_4869	363	834	6.8962	15.4466	3.78676e-07	1.29914	up		ENSG00000112195	TREML2	580	964	3.21251	7.61268	4.61504e-07	1.26359	up		ENSG00000198794	SCAMP5	189	478	2.7881	3.72858	3.28076e-07	1.38931	up		Homo_sapiens_newGene_2957	Homo_sapiens_newGene_2957	586	1093	2.11823	4.67591	0.000166692	1.01213	up		ENSG00000101109	STK4	737	291	2.51511	1.29296	4.09143e-08	-1.40707	down
ENSG00000146205	ANO7	112	25	0.587856	0.163281	3.95003e-07	-2.05885	down		ENSG00000101445	PPP1R16B	703	1155	2.05514	4.81803	5.04336e-07	1.24695	up		ENSG00000185250	PPIL6	114	26	0.504298	0.120926	3.53774e-07	-2.07598	down		ENSG00000159496	RGL4	60	145	0.448947	0.779643	0.000167486	1.38406	up		ENSG00000159625	DRC7	13	86	0.189714	0.744944	4.21041e-08	2.64766	up
ENSG00000214367	HAUS3	390	134	2.65097	0.823545	4.01287e-07	-1.44106	down		ENSG00000070182	SPTB	5641	8899	14.2513	32.8301	5.21543e-07	1.1885	up		ENSG00000161956	SENP3	9586	4015	68.9687	33.154	3.53774e-07	-1.20422	down		ENSG00000163376	KBTBD8	113	35	0.685735	0.885931	0.000168738	-1.57464	down		ENSG00000167578	RAB4B	134	407	2.92877	7.8279	4.44462e-08	1.53511	up
ENSG00000181444	ZNF467	366	838	2.79859	6.31664	4.24928e-07	1.29417	up		ENSG00000004468	CD38	80	8	0.254903	0.101656	5.25007e-07	-2.77544	down		ENSG00000242875	RBMY1B	101	280	1.03118	3.1743	3.61419e-07	1.52117	up		ENSG00000114529	C3orf52	73	170	0.603285	1.72431	0.000169895	1.33099	up		ENSG00000157388	CACNA1D	3	49	0.004544	0.106762	4.69194e-08	3.90913	up
ENSG00000184185	KCNJ12	58	176	0.192413	0.561821	4.45783e-07	1.69859	up		ENSG00000108639	SYNGR2	13260	20843	137.473	250.806	5.29152e-07	1.1833	up		ENSG00000108679	LGALS3BP	3756	1559	36.0266	15.359	3.65831e-07	-1.21723	down		ENSG00000152683	SLC30A6	375	710	2.42663	3.71026	0.000196532	1.03364	up		ENSG00000087088	BAX	6778	5412	139.915	123.416	4.81091e-08	-1.46066	down
ENSG00000116183	PAPPA2	135	344	0.253821	0.614829	4.45783e-07	1.44794	up		ENSG00000198794	SCAMP5	189	344	2.7881	4.0266	5.64616e-07	1.39415	up		ENSG00000189056	RELN	218	542	0.343459	0.918163	3.69913e-07	1.36473	up		ENSG00000118961	LDAH	220	85	1.33892	0.597933	0.000209139	-1.25782	down		ENSG00000064300	NGFR	112	26	0.664237	0.149095	5.26377e-08	-2.16823	down
ENSG00000076513	ANKRD13A	1204	467	6.24542	3.47646	4.50594e-07	-1.26676	down		ENSG00000157570	TSPAN18	205	42	1.04381	0.294172	6.20612e-07	-1.75386	down		Homo_sapiens_newGene_3019	Homo_sapiens_newGene_3019	8	59	0.17043	2.04419	3.8112e-07	2.91416	up		ENSG00000283189	AC104452.1	51	9	0.201361	0.032996	0.000209139	-2.37408	down		ENSG00000130477	UNC13A	160	469	0.330645	0.937124	5.34241e-08	1.48399	up
ENSG00000049759	NEDD4L	3793	1532	21.5204	9.57844	4.57457e-07	-1.2085	down		ENSG00000087085	ACHE	350	85	2.95187	1.28594	6.38336e-07	-1.50987	down		ENSG00000105784	RUNDC3B	4	46	0.013386	0.219286	4.00389e-07	3.53352	up		ENSG00000126246	IGFLR1	195	387	4.675	8.28935	0.000219788	1.10131	up		ENSG00000049249	TNFRSF9	349	946	2.19321	5.05945	5.67785e-08	1.37148	up
ENSG00000131724	IL13RA1	183	52	0.930141	0.221961	4.57457e-07	-1.71357	down		ENSG00000164849	GPR146	120	18	1.71875	0.225327	6.44298e-07	-2.19974	down		ENSG00000241794	SPRR2A	207	514	5.32656	14.2369	4.41336e-07	1.36288	up		ENSG00000129538	RNASE1	310	128	5.06244	2.0814	0.000227195	-1.16241	down		ENSG00000164054	SHISA5	9590	4171	105.909	43.2758	5.67785e-08	-1.26793	down
Homo_sapiens_newGene_11864	Homo_sapiens_newGene_11864	51	5	1.58321	0.119783	4.66659e-07	-3.22037	down		Homo_sapiens_newGene_13441	Homo_sapiens_newGene_13441	750	1219	28.6682	66.5205	6.64689e-07	1.2314	up		ENSG00000105967	TFEC	36	129	0.116438	0.434742	4.49205e-07	1.88887	up		ENSG00000153551	CMTM7	281	540	2.83387	6.05093	0.000230095	1.05501	up		ENSG00000146592	CREB5	19	102	0.156318	0.233796	5.69087e-08	2.35024	up
ENSG00000152952	PLOD2	106	23	0.519979	0.102396	4.84288e-07	-2.0992	down		ENSG00000115602	IL1RL1	261	456	1.51039	4.099	6.75399e-07	1.33532	up		ENSG00000130513	GDF15	1495	607	22.7869	9.93955	4.50124e-07	-1.24893	down		ENSG00000163106	HPGDS	53	10	0.586768	0.118151	0.00023817	-2.27933	down		ENSG00000106976	DNM1	81	15	0.383291	0.152035	5.69087e-08	-2.48971	down
ENSG00000164054	SHISA5	12542	5141	124.006	47.0064	5.12518e-07	-1.18726	down		ENSG00000129538	RNASE1	310	73	5.06244	1.56215	6.88315e-07	-1.55414	down		ENSG00000189280	GJB5	100	21	1.34773	0.302561	4.66018e-07	-2.19368	down		ENSG00000257065	AL049844.1	12	49	0.273777	1.29633	0.00023817	2.13071	up		ENSG00000204161	TMEM273	279	768	4.25293	12.9395	5.9457e-08	1.39363	up
ENSG00000077238	IL4R	2774	5916	17.5342	34.7333	5.38021e-07	1.19198	up		ENSG00000130203	APOE	133500	41080	2046.52	899.011	7.03038e-07	-1.1695	down		ENSG00000157388	CACNA1D	5	49	0.008906	0.106762	4.66018e-07	3.31143	up		ENSG00000166341	DCHS1	17	60	0.027184	0.113838	0.000277448	1.9243	up		ENSG00000221866	PLXNA4	25	118	0.036607	0.168554	6.16301e-08	2.1665	up
Homo_sapiens_newGene_6232	Homo_sapiens_newGene_6232	7	54	0.103414	0.771757	5.38021e-07	3.02371	up		ENSG00000099194	SCD	33606	10337	114.628	50.3083	7.3788e-07	-1.17006	down		ENSG00000103485	QPRT	7639	3222	59.6274	27.7948	4.7981e-07	-1.19411	down		ENSG00000090238	YPEL3	271	111	5.139	2.46932	0.000302605	-1.1739	down		ENSG00000115657	ABCB6	92	19	0.638249	0.161761	6.40149e-08	-2.33469	down
ENSG00000120318	ARAP3	216	65	0.794908	0.235137	5.45508e-07	-1.63134	down		ENSG00000260272	AC093525.2	109	213	1.01828	2.85805	7.84401e-07	1.49609	up		ENSG00000111261	MANSC1	133	348	0.624035	2.29181	4.81509e-07	1.43807	up		ENSG00000160471	COX6B2	116	38	1.2115	0.42274	0.000308607	-1.49415	down		ENSG00000172927	MYEOV	1	17	0.0158379	0.166923	7.19604e-08	1.99159	up
ENSG00000083857	FAT1	607	225	0.877925	0.27883	5.74067e-07	-1.33194	down		ENSG00000254806	SYS1-DBNDD2	165	31	2.36368	0.694141	8.84165e-07	-1.87784	down		ENSG00000235169	SMIM1	658	253	24.1361	10.3229	4.81509e-07	-1.32725	down		ENSG00000162148	PPP1R32	54	11	0.719524	0.128041	0.000372362	-2.17029	down		ENSG00000141552	ANAPC11	7225	3158	211.428	88.9503	7.43954e-08	-1.26078	down
ENSG00000185614	INKA1	826	1801	14.5216	30.0322	5.77141e-07	1.22382	up		ENSG00000074370	ATP2A3	12315	19080	51.4006	108.27	9.04324e-07	1.16246	up		ENSG00000091527	CDV3	2722	6006	24.5711	45.9072	5.23806e-07	1.19298	up		ENSG00000183647	ZNF530	118	244	2.573	4.66768	0.00037854	1.16018	up		ENSG00000241945	PWP2	278	760	1.72023	4.53078	7.85161e-08	1.3837	up
ENSG00000159167	STC1	349	119	1.64282	0.529605	5.90759e-07	-1.45197	down		ENSG00000131779	PEX11B	522	854	5.6095	12.7948	9.94431e-07	1.24078	up		ENSG00000147124	ZNF41	88	18	0.352338	0.374889	5.32384e-07	-2.2305	down		ENSG00000175084	DES	284	119	2.30888	1.08036	0.00037854	-1.14117	down		ENSG00000105835	NAMPT	661	1065	1.98272	5.21264	7.92298e-08	1.87766	up
ENSG00000073803	MAP3K13	184	444	1.74988	4.52466	5.93636e-07	1.3696	up		ENSG00000135409	AMHR2	77	8	1.13171	0.134479	1.03029e-06	-2.7204	down		ENSG00000163297	ANTXR2	339	799	0.812763	2.06017	5.96774e-07	1.28787	up		ENSG00000007402	CACNA2D2	67	17	0.224997	0.063086	0.000416789	-1.8583	down		ENSG00000164051	CCDC51	664	1720	8.82395	22.4116	7.98352e-08	1.30617	up
ENSG00000164938	TP53INP1	488	176	1.5786	0.540247	6.22284e-07	-1.37134	down		ENSG00000133056	PIK3C2B	1206	1902	4.27293	9.86735	1.04979e-06	1.18802	up		ENSG00000140937	CDH11	44	147	0.117352	0.423883	6.03311e-07	1.78856	up		ENSG00000176273	SLC35G1	60	139	0.424086	1.32738	0.0004237	1.32314	up		ENSG00000112559	MDFI	62	216	1.03033	3.14182	8.57534e-08	1.73188	up
ENSG00000104635	SLC39A14	4265	1742	16.9495	8.05515	6.30702e-07	-1.19238	down		ENSG00000186439	TRDN	44	108	0.167483	0.59053	1.07414e-06	1.82281	up		ENSG00000071054	MAP4K4	4249	9306	17.8384	38.8749	6.04165e-07	1.1823	up		ENSG00000183354	KIAA2026	34	91	0.088676	0.387757	0.000445702	1.5297	up		ENSG00000137819	PAQR5	170	487	0.894535	2.61714	9.02698e-08	1.45091	up
ENSG00000088053	GP6	663	1454	5.69753	11.1427	6.31528e-07	1.23215	up		ENSG00000009790	TRAF3IP3	74	7	0.639119	0.081448	1.09019e-06	-2.85322	down		ENSG00000149212	SESN3	392	142	1.05535	0.395921	6.49623e-07	-1.4129	down		ENSG00000103534	TMC5	306	130	1.1672	0.697725	0.000445756	-1.12133	down		Homo_sapiens_newGene_1114	Homo_sapiens_newGene_1114	245	674	0.823903	2.06068	9.18005e-08	1.3927	up
ENSG00000181418	DDN	719	1571	3.50714	7.26494	6.40333e-07	1.22683	up		ENSG00000104472	CHRAC1	1544	2410	12.6612	30.9105	1.26754e-06	1.17311	up		ENSG00000153551	CMTM7	281	670	2.83387	7.5209	6.52492e-07	1.30448	up		ENSG00000240694	PNMA2	49	120	0.180491	0.493181	0.000445925	1.40277	up		ENSG00000130775	THEMIS2	742	1906	6.95449	16.2098	9.34054e-08	1.29409	up
ENSG00000162723	SLAMF9	162	396	2.95447	7.30527	7.01449e-07	1.38816	up		ENSG00000116030	SUMO1	812	1291	10.8715	22.4565	1.32148e-06	1.19962	up		ENSG00000141433	ADCYAP1	143	39	2.3856	0.227937	6.97798e-07	-1.81993	down		ENSG00000167600	CYP2S1	163	61	1.07059	0.445197	0.000464148	-1.30334	down		ENSG00000076555	ACACB	318	853	1.38803	5.36871	1.04773e-07	1.35636	up
ENSG00000121594	CD80	30	111	0.324996	0.70575	7.03821e-07	1.98225	up		ENSG00000080822	CLDND1	414	681	6.43157	8.71979	1.33274e-06	1.24855	up		ENSG00000181035	SLC25A42	5945	2529	34.8486	15.935	7.06008e-07	-1.18179	down		ENSG00000164604	GPR85	22	69	0.179962	0.54352	0.000464148	1.75608	up		ENSG00000171862	PTEN	540	401	1.45399	0.875061	1.05643e-07	-2.45369	down
ENSG00000160014	CALM3	27490	57616	224.761	439.988	7.29318e-07	1.16692	up		ENSG00000183813	CCR4	620	996	3.66163	8.39072	1.35399e-06	1.21451	up		ENSG00000168209	DDIT4	29557	22491	309.253	262.814	7.08537e-07	-2.33617	down		ENSG00000204103	MAFB	29	82	0.15632	0.493018	0.000532271	1.6082	up		ENSG00000062524	LTK	47	174	0.311459	1.12005	1.05643e-07	1.81885	up
ENSG00000183813	CCR4	620	1356	3.66163	7.60004	7.3737e-07	1.22821	up		ENSG00000123329	ARHGAP9	46	109	0.496148	1.50075	1.44623e-06	1.77218	up		ENSG00000145242	EPHA5	155	392	0.424062	0.936413	7.59352e-07	1.38914	up		ENSG00000188629	ZNF177	90	28	1.4673	0.493501	0.00053625	-1.56744	down		ENSG00000185252	ZNF74	1759	754	12.3912	8.14621	1.06111e-07	-1.2888	down
ENSG00000171860	C3AR1	57	171	0.497996	1.41961	7.8413e-07	1.68207	up		ENSG00000280987	MATR3	2117	641	11.9705	6.29998	1.52677e-06	-1.19267	down		Homo_sapiens_newGene_10156	Homo_sapiens_newGene_10156	9	60	0.164224	1.27879	7.68289e-07	2.77095	up		ENSG00000168209	DDIT4	29557	30059	309.253	338.074	0.000577361	1.10678	up		ENSG00000140009	ESR2	260	707	2.28186	5.5743	1.10221e-07	1.37596	up
ENSG00000244682	FCGR2C	665	1449	9.7951	19.9255	7.85962e-07	1.22283	up		ENSG00000112137	PHACTR1	338	562	2.32841	5.22598	1.56971e-06	1.26401	up		ENSG00000137561	TTPA	59	8	0.454389	0.066654	7.82051e-07	-2.81249	down		ENSG00000197608	ZNF841	242	101	1.51465	0.780403	0.000609914	-1.14674	down		ENSG00000127863	TNFRSF19	66	224	0.400352	1.33497	1.11192e-07	1.69429	up
ENSG00000085871	MGST2	1400	557	31.0153	12.3008	7.91176e-07	-1.23013	down		ENSG00000139211	AMIGO2	217	376	1.14328	3.24753	1.62008e-06	1.32328	up		ENSG00000167779	IGFBP6	103	23	1.69289	0.369992	7.90669e-07	-2.10576	down		ENSG00000166401	SERPINB8	100	208	0.795643	2.00647	0.000609914	1.16851	up		ENSG00000214357	NEURL1B	114	28	0.361508	0.42938	1.15848e-07	-2.08733	down
ENSG00000130810	PPAN	4018	8448	50.4545	95.9764	7.92017e-07	1.17147	up		ENSG00000069535	MAOB	80	162	0.565047	1.64258	1.77863e-06	1.547	up		ENSG00000108774	RAB5C	8493	3641	99.8026	48.7323	8.31221e-07	-1.17063	down		Homo_sapiens_newGene_5232	Homo_sapiens_newGene_5232	59	14	0.874971	0.253699	0.00062957	-1.95317	down		ENSG00000099377	HSD3B7	275	744	2.57045	6.85312	1.2008e-07	1.36866	up
ENSG00000028137	TNFRSF1B	568	211	2.81902	0.993133	8.18031e-07	-1.32879	down		ENSG00000165195	PIGA	43	104	0.567863	0.736776	1.88239e-06	1.80147	up		ENSG00000124067	SLC12A4	836	335	3.75249	1.43327	8.6149e-07	-1.26775	down		Homo_sapiens_newGene_4629	Homo_sapiens_newGene_4629	198	79	2.64797	1.25477	0.000634354	-1.21136	down		ENSG00000185499	MUC1	28	123	0.421941	1.51436	1.21688e-07	2.06356	up
ENSG00000164574	GALNT10	14714	6121	45.4197	18.5135	8.29694e-07	-1.16597	down		ENSG00000186642	PDE2A	149	28	0.963765	0.166849	2.22252e-06	-1.87716	down		ENSG00000224982	TMEM233	284	671	1.68509	4.27747	8.6149e-07	1.29132	up		ENSG00000151233	GXYLT1	95	199	0.237737	0.540098	0.000643771	1.17864	up		ENSG00000185864	NPIPB4	133	390	3.58722	3.37499	1.28665e-07	1.48437	up
ENSG00000171016	PYGO1	101	22	0.567858	0.125498	8.80575e-07	-2.09337	down		ENSG00000185250	PPIL6	114	18	0.504298	0.110723	2.31411e-06	-2.12583	down		ENSG00000141552	ANAPC11	7362	3158	193.758	88.9503	8.78571e-07	-1.16977	down		ENSG00000234545	FAM133B	162	314	1.35536	3.01746	0.000643771	1.06713	up		ENSG00000183813	CCR4	610	1565	4.02207	9.93714	1.29604e-07	1.29229	up
ENSG00000185022	MAFF	643	1397	4.71415	9.75305	9.24973e-07	1.21864	up		ENSG00000154328	NEIL2	2105	645	15.4787	6.90006	2.32886e-06	-1.17549	down		ENSG00000110906	KCTD10	681	1527	3.69857	7.85375	8.89669e-07	1.2161	up		ENSG00000253873	PCDHGA11	233	98	0.914054	0.550484	0.00077309	-1.13555	down		ENSG00000108774	RAB5C	8193	3641	107.664	48.7323	1.32338e-07	-1.23685	down
ENSG00000134460	IL2RA	41	133	0.230589	0.72457	9.35992e-07	1.79386	up		ENSG00000092847	AGO1	981	1523	2.23703	2.91401	2.37025e-06	1.1653	up		ENSG00000054654	SYNE2	62	186	0.051869	0.470016	9.22373e-07	1.63424	up		ENSG00000164144	ARFIP1	166	319	1.28619	2.06118	0.000773651	1.05475	up		ENSG00000205336	ADGRG1	592	1509	3.49314	8.17339	1.70547e-07	1.28293	up
ENSG00000186283	TOR3A	6376	2652	43.5442	17.127	1.00494e-06	-1.16617	down		ENSG00000119778	ATAD2B	151	29	0.34077	0.092121	2.37557e-06	-1.84593	down		ENSG00000198482	ZNF808	80	224	1.16735	1.33646	9.62381e-07	1.53521	up		ENSG00000168350	DEGS2	229	96	1.12763	0.450587	0.000789243	-1.14029	down		ENSG00000169896	ITGAM	1519	3760	8.38892	20.0531	1.74569e-07	1.24072	up
ENSG00000005020	SKAP2	511	189	2.33543	0.81679	1.01119e-06	-1.33502	down		ENSG00000130656	HBZ	512	141	12.4012	4.86832	2.48834e-06	-1.32899	down		ENSG00000101265	RASSF2	253	600	0.851003	2.17323	1.03986e-06	1.29668	up		ENSG00000003249	DBNDD1	141	53	1.22227	0.510044	0.000789243	-1.29673	down		Homo_sapiens_newGene_6367	Homo_sapiens_newGene_6367	242	83	3.93932	1.77111	1.78881e-07	-1.60915	down
Homo_sapiens_newGene_11874	Homo_sapiens_newGene_11874	10	58	0.337353	2.26346	1.08056e-06	2.61988	up		ENSG00000088053	GP6	663	1043	5.69753	12.0069	2.51987e-06	1.18431	up		ENSG00000154839	SKA1	604	1354	6.39162	10.4133	1.04347e-06	1.21572	up		ENSG00000151693	ASAP2	12	45	0.036689	0.158282	0.000890976	2.00817	up		ENSG00000206561	COLQ	431	1114	2.9395	8.29087	1.80477e-07	1.30292	up
ENSG00000142227	EMP3	20396	42277	432.641	847.541	1.09048e-06	1.15095	up		ENSG00000084070	SMAP2	7152	10786	44.6624	96.0204	2.53939e-06	1.12355	up		ENSG00000158458	NRG2	8	56	0.039617	0.295578	1.12345e-06	2.83903	up		Homo_sapiens_newGene_9495	Homo_sapiens_newGene_9495	62	16	0.633418	0.176095	0.000907301	-1.83346	down		ENSG00000120913	PDLIM2	105	317	1.86467	5.26051	2.05444e-07	1.52618	up
ENSG00000110906	KCTD10	681	1466	3.69857	6.39126	1.11534e-06	1.20537	up		ENSG00000136689	IL1RN	10	45	0.095158	0.667784	2.5656e-06	2.68287	up		ENSG00000213015	ZNF580	3013	1287	43.2355	19.7067	1.14046e-06	-1.17583	down		ENSG00000132470	ITGB4	222	93	0.740243	0.386507	0.000914217	-1.14127	down		ENSG00000048740	CELF2	242	651	2.39455	3.46764	2.08741e-07	1.36038	up
ENSG00000198894	CIPC	439	160	1.78877	0.762091	1.15028e-06	-1.35612	down		ENSG00000102575	ACP5	83	10	1.29235	0.143846	2.8413e-06	-2.51017	down		ENSG00000151093	OXSM	858	347	10.7465	4.65813	1.19046e-06	-1.25446	down		Homo_sapiens_newGene_5425	Homo_sapiens_newGene_5425	440	202	8.54857	4.37523	0.000925002	-1.00975	down		ENSG00000143842	SOX13	163	49	0.950241	0.264615	2.15768e-07	-1.79816	down
ENSG00000154269	ENPP3	1178	2486	6.90716	13.806	1.20489e-06	1.17676	up		ENSG00000064489	BORCS8-MEF2B	715	206	8.2576	3.41367	3.05227e-06	-1.26405	down		ENSG00000116030	SUMO1	812	1790	10.8715	23.5759	1.2537e-06	1.19156	up		ENSG00000134716	CYP2J2	270	118	2.59333	1.25594	0.00110813	-1.08043	down		Homo_sapiens_newGene_956	Homo_sapiens_newGene_956	47	170	0.619088	2.23849	2.15768e-07	1.78532	up
ENSG00000101230	ISM1	320	111	2.25525	0.737897	1.20489e-06	-1.42716	down		ENSG00000164574	GALNT10	14714	4695	45.4197	21.5901	3.05227e-06	-1.11715	down		ENSG00000080031	PTPRH	2476	1058	11.6773	5.36179	1.34139e-06	-1.1753	down		ENSG00000197050	ZNF420	160	63	0.893039	0.604095	0.00118279	-1.2301	down		ENSG00000035720	STAP1	128	371	1.72291	4.96321	2.27514e-07	1.46757	up
ENSG00000107736	CDH23	208	64	0.348093	0.099113	1.20489e-06	-1.59925	down		ENSG00000169410	PTPN9	1635	2486	4.49904	8.65577	3.07191e-06	1.13529	up		ENSG00000143226	FCGR2A	1964	4217	18.1187	41.7246	1.59378e-06	1.15365	up		ENSG00000183426	NPIPA1	376	173	6.48989	3.24705	0.00129245	-1.00649	down		ENSG00000285130	AL358113.1	66	219	1.06601	1.27022	2.30024e-07	1.66175	up
ENSG00000151790	TDO2	68	190	0.890476	2.09291	1.28072e-06	1.57993	up		ENSG00000130558	OLFM1	1524	2320	14.4657	32.0657	3.07191e-06	1.13701	up		ENSG00000173120	KDM2A	2525	5403	10.3657	21.9925	1.62158e-06	1.14872	up		ENSG00000198393	ZNF26	42	100	0.707818	0.445234	0.0013638	1.36178	up		Homo_sapiens_newGene_8706	Homo_sapiens_newGene_8706	485	1239	4.20807	9.77586	2.30024e-07	1.28608	up
ENSG00000072657	TRHDE	125	32	0.212619	0.051377	1.28946e-06	-1.86248	down		ENSG00000139329	LUM	14	52	0.085083	0.451108	3.09496e-06	2.4116	up		ENSG00000152455	SUV39H2	109	284	1.15574	4.17882	1.69167e-06	1.43179	up		Homo_sapiens_newGene_7850	Homo_sapiens_newGene_7850	106	37	0.789866	0.3025	0.00137651	-1.40259	down		ENSG00000130558	OLFM1	1432	3521	13.9298	34.9065	2.30924e-07	1.23106	up
ENSG00000105991	HOXA1	377	135	3.13588	0.929928	1.32958e-06	-1.38145	down		ENSG00000123358	NR4A1	57	125	0.600378	1.60957	3.3771e-06	1.66117	up		ENSG00000108947	EFNB3	100	23	0.564995	0.13424	1.69167e-06	-2.06317	down		ENSG00000184719	RNLS	123	46	1.09706	0.870359	0.00139868	-1.30375	down		ENSG00000132386	SERPINF1	85	265	1.34553	3.44039	2.36572e-07	1.57226	up
ENSG00000160179	ABCG1	1317	532	8.79894	3.08264	1.40836e-06	-1.20821	down		ENSG00000087088	BAX	5736	4776	133.964	115.407	3.48547e-06	-1.65528	down		ENSG00000164048	ZNF589	590	1305	4.18476	9.08175	1.71375e-06	1.19637	up		ENSG00000057663	ATG5	773	869	4.58948	5.79737	0.00143876	1.18951	up		ENSG00000174586	ZNF497	431	169	2.68526	1.38217	2.52542e-07	-1.4168	down
ENSG00000050767	COL23A1	3856	1610	23.3454	10.368	1.41259e-06	-1.16062	down		ENSG00000077238	IL4R	2774	4171	17.5342	37.3342	3.5125e-06	1.11921	up		ENSG00000259522	AL136295.4	1519	3262	6.38444	14.7377	1.80299e-06	1.15385	up		ENSG00000177311	ZBTB38	150	59	0.636619	0.755768	0.00143876	-1.23152	down		ENSG00000100664	EIF5	6938	3133	35.039	15.0215	2.53913e-07	-1.21376	down
ENSG00000185386	MAPK11	158	378	1.17923	2.69362	1.41259e-06	1.35711	up		ENSG00000168876	ANKRD49	99	188	0.929455	2.26489	3.52393e-06	1.45469	up		ENSG00000184056	VPS33B	2956	1280	19.5336	9.09116	1.86882e-06	-1.15614	down		ENSG00000249992	TMEM158	46	107	0.463037	1.20029	0.00149788	1.32842	up		ENSG00000110934	BIN2	486	1237	4.39354	10.78	2.60207e-07	1.28078	up
ENSG00000116133	DHCR24	8060	16613	36.8552	68.1669	1.41259e-06	1.14281	up		ENSG00000169297	NR0B1	373	98	3.42171	1.26286	3.55871e-06	-1.39656	down		ENSG00000174586	ZNF497	439	169	2.44769	1.38217	1.8805e-06	-1.32529	down		ENSG00000105501	SIGLEC5	190	79	1.47233	0.676492	0.00158963	-1.1519	down		ENSG00000089685	BIRC5	3516	8522	29.6124	65.0757	2.64645e-07	1.21041	up
ENSG00000136244	IL6	11	60	0.19433	0.869808	1.42854e-06	2.53286	up		ENSG00000156500	FAM122C	118	20	0.950529	0.214644	3.58497e-06	-2.02433	down		ENSG00000101445	PPP1R16B	703	1540	2.05514	4.8404	1.88087e-06	1.18247	up		ENSG00000155100	OTUD6B	112	218	1.61737	3.19488	0.00171903	1.07292	up		ENSG00000130940	CASZ1	1103	2712	4.11409	7.24977	2.79664e-07	1.23101	up
Homo_sapiens_newGene_1177	Homo_sapiens_newGene_1177	928	368	22.7341	8.94329	1.44751e-06	-1.23478	down		ENSG00000164187	LMBRD2	727	1125	1.62233	3.58454	3.71399e-06	1.16056	up		ENSG00000183291	SELENOF	1928	4119	20.9528	45.8397	1.89502e-06	1.14642	up		ENSG00000144182	LIPT1	200	85	2.83681	1.27412	0.00178026	-1.1204	down		ENSG00000105327	BBC3	3815	1687	40.7905	13.4995	2.97517e-07	-1.75817	down
ENSG00000204482	LST1	33	114	0.910792	3.14836	1.44751e-06	1.88374	up		ENSG00000284820	AC068946.2	60	5	0.207613	0.022944	3.71399e-06	-3.02847	down		ENSG00000169877	AHSP	126	34	4.36632	1.2669	1.91707e-06	-1.83479	down		ENSG00000115525	ST3GAL5	121	46	0.792861	0.212863	0.00194829	-1.28012	down		ENSG00000100336	APOL4	2519	6104	15.2094	35.0728	2.97517e-07	1.21004	up
ENSG00000113810	SMC4	431	158	1.46194	0.55645	1.47756e-06	-1.34773	down		ENSG00000181418	DDN	719	1112	3.50714	7.73692	3.79477e-06	1.15976	up		ENSG00000164187	LMBRD2	727	1589	1.62233	3.81613	1.97346e-06	1.17923	up		ENSG00000184517	ZFP1	135	53	0.875699	0.656972	0.00194829	-1.23405	down		ENSG00000074047	GLI2	28	119	0.081919	0.377597	3.0641e-07	2.01591	up
ENSG00000168374	ARF4	2172	4508	24.5476	47.465	1.49546e-06	1.15278	up		ENSG00000135426	TESPA1	1731	2612	13.3321	31.356	3.7995e-06	1.12431	up		ENSG00000073910	FRY	113	291	0.156515	0.437543	2.04241e-06	1.41496	up		Homo_sapiens_newGene_2930	Homo_sapiens_newGene_2930	82	27	1.19134	0.430172	0.00196675	-1.48558	down		ENSG00000121594	CD80	30	125	0.223332	1.20568	3.09233e-07	1.98769	up
ENSG00000188997	KCTD21	365	804	2.92882	4.21858	1.49886e-06	1.23837	up		ENSG00000160678	S100A1	61	130	2.14618	5.77415	3.84795e-06	1.6201	up		ENSG00000114982	KANSL3	7221	3175	26.2233	12.7995	2.1096e-06	-1.13413	down		ENSG00000141510	TP53	13507	15274	101.077	101.209	0.00204862	1.57267	up		ENSG00000153721	CNKSR3	281	737	0.272039	0.687865	3.1635e-07	1.3239	up
ENSG00000241404	EGFL8	72	12	1.08006	0.235005	1.52827e-06	-2.47375	down		ENSG00000105976	MET	115	184	0.694474	1.38417	3.86197e-06	1.11363	up		ENSG00000278535	DHRS11	2620	1139	32.9444	15.4622	2.31483e-06	-1.15043	down		ENSG00000145390	USP53	39	93	0.118423	0.318296	0.00205876	1.36379	up		ENSG00000181061	HIGD1A	3142	1414	46.7865	20.5947	3.24e-07	-1.21865	down
ENSG00000010327	STAB1	3348	6914	7.72337	15.4033	1.5293e-06	1.14555	up		Homo_sapiens_newGene_4869	Homo_sapiens_newGene_4869	363	582	6.8962	16.9731	3.9458e-06	1.21154	up		ENSG00000171703	TCEA2	876	364	14.3249	6.64963	2.56659e-06	-1.21543	down		ENSG00000082438	COBLL1	20	59	0.038142	0.127641	0.00205876	1.66728	up		ENSG00000133742	CA1	3172	7640	52.6316	129.783	3.43286e-07	1.20133	up
Homo_sapiens_newGene_10156	Homo_sapiens_newGene_10156	9	54	0.164224	1.01135	1.5561e-06	2.66697	up		ENSG00000141526	SLC16A3	62	131	0.308073	1.11757	4.00895e-06	1.60775	up		ENSG00000006118	TMEM132A	426	165	2.27958	0.961479	2.56659e-06	-1.31646	down		Homo_sapiens_newGene_2596	Homo_sapiens_newGene_2596	65	19	0.431344	0.144564	0.00205876	-1.65526	down		Homo_sapiens_newGene_1975	Homo_sapiens_newGene_1975	17	90	0.154525	0.822132	3.44525e-07	2.32929	up
ENSG00000168101	NUDT16L1	3405	1427	43.0958	17.6398	1.69275e-06	-1.15524	down		ENSG00000186652	PRG2	83	163	1.0637	2.97907	4.05096e-06	1.50286	up		ENSG00000173221	GLRX	410	465	6.988	9.48014	2.56659e-06	1.16137	up		ENSG00000133106	EPSTI1	67	20	0.387661	0.125207	0.00205876	-1.62535	down		ENSG00000006534	ALDH3B1	86	264	0.765599	1.96397	3.5339e-07	1.54996	up
ENSG00000175097	RAG2	98	22	0.915386	0.13531	1.85369e-06	-2.04992	down		ENSG00000100336	APOL4	2996	4465	16.8058	35.2761	4.5714e-06	1.10641	up		ENSG00000152580	IGSF10	83	223	0.197536	0.410976	2.66116e-06	1.47573	up		ENSG00000107736	CDH23	208	90	0.348093	0.164983	0.00220313	-1.0946	down		ENSG00000168209	DDIT4	30059	22491	338.074	262.814	3.64637e-07	-1.3172	down
ENSG00000134852	CLOCK	332	117	0.642462	0.233522	1.8602e-06	-1.40439	down		ENSG00000173221	GLRX	410	739	6.988	11.1055	4.58697e-06	2.10837	up		ENSG00000148737	TCF7L2	132	327	0.883817	1.59355	2.67438e-06	1.35919	up		ENSG00000186205	2022-03-01	77	25	0.188557	0.068288	0.00249221	-1.50548	down		ENSG00000184185	KCNJ12	32	129	0.116724	0.467129	3.84547e-07	1.94034	up
ENSG00000198826	ARHGAP11A	485	182	3.77384	1.38313	1.8602e-06	-1.31411	down		ENSG00000181104	F2R	1645	511	8.43608	4.19732	4.58697e-06	-1.1557	down		ENSG00000221866	PLXNA4	35	118	0.04539	0.168554	2.71057e-06	1.80091	up		ENSG00000174628	IQCK	15	48	0.185944	0.276242	0.00251286	1.78221	up		ENSG00000177606	JUN	4848	2208	27.971	12.2571	3.93531e-07	-1.20143	down
ENSG00000130558	OLFM1	1524	3149	14.4657	30.5168	2.08865e-06	1.14633	up		ENSG00000073803	MAP3K13	184	315	1.74988	4.62118	4.60148e-06	1.30579	up		ENSG00000111907	TPD52L1	1061	448	10.5521	5.52443	2.75495e-06	-1.19235	down		ENSG00000105971	CAV2	75	24	0.465291	0.154535	0.00251286	-1.52618	down		ENSG00000151692	RNF144A	765	1882	2.72	6.44023	4.27535e-07	1.23178	up
ENSG00000070087	PFN2	1788	740	17.8291	6.23339	2.09649e-06	-1.17326	down		ENSG00000239264	TXNDC5	5683	8419	35.0838	74.4727	4.76298e-06	1.09781	up		Homo_sapiens_newGene_9782	Homo_sapiens_newGene_9782	23	90	0.17257	0.731585	2.83925e-06	2.01358	up		ENSG00000141086	CTRL	70	22	0.743618	0.643603	0.00256183	-1.5517	down		ENSG00000123989	CHPF	2748	1243	23.5161	11.1249	4.27535e-07	-1.21129	down
ENSG00000143889	HNRNPLL	534	204	3.33088	1.33259	2.19278e-06	-1.2884	down		ENSG00000102897	LYRM1	345	551	5.89748	9.31236	4.95052e-06	1.20593	up		ENSG00000114805	PLCH1	680	1474	1.93824	4.51638	2.85558e-06	1.16726	up		ENSG00000175395	ZNF25	58	16	0.256275	0.078733	0.00259792	-1.73745	down		ENSG00000187010	RHD	315	812	3.84685	8.07189	4.34159e-07	1.29897	up
ENSG00000171943	SRGAP2C	224	73	0.56764	0.175101	2.19278e-06	-1.51662	down		ENSG00000171243	SOSTDC1	363	97	3.54346	1.35392	4.97114e-06	-1.37215	down		ENSG00000259332	ST20-MTHFS	91	240	1.92038	5.46751	2.90183e-06	1.4491	up		Homo_sapiens_newGene_9205	Homo_sapiens_newGene_9205	60	17	1.42724	0.428998	0.00260479	-1.69942	down		ENSG00000159314	ARHGAP27	467	1172	2.85739	6.83766	4.34495e-07	1.26044	up
ENSG00000184489	PTP4A3	4887	9955	41.0629	75.0677	2.27691e-06	1.12582	up		ENSG00000105327	BBC3	3108	1105	34.5405	15.685	5.11326e-06	-2.47504	down		ENSG00000160062	ZBTB8A	107	27	0.395646	0.229847	3.23511e-06	-1.93047	down		ENSG00000105948	TTC26	49	109	0.373031	0.537048	0.00269372	1.26421	up		ENSG00000146094	DOK3	187	505	2.38905	5.02815	4.83228e-07	1.36585	up
ENSG00000123329	ARHGAP9	46	140	0.496148	0.995455	2.27691e-06	1.70228	up		ENSG00000265817	FSBP	18	59	0.274816	0.67524	5.11326e-06	2.23425	up		Homo_sapiens_newGene_27	Homo_sapiens_newGene_27	55	162	2.5748	8.1766	3.27592e-06	1.60753	up		Homo_sapiens_newGene_315	Homo_sapiens_newGene_315	42	97	0.334926	0.879625	0.00271398	1.31789	up		ENSG00000043462	LCP2	4521	10759	23.522	45.2525	4.86033e-07	1.18399	up
ENSG00000149218	ENDOD1	604	234	2.3548	0.865277	2.27691e-06	-1.26824	down		ENSG00000164904	ALDH7A1	1199	368	4.53078	3.28591	5.33052e-06	-1.173	down		ENSG00000166341	DCHS1	17	77	0.027184	0.140606	3.2879e-06	2.22215	up		ENSG00000049089	COL9A2	141	57	0.896728	0.400747	0.00299004	-1.19199	down		ENSG00000258790	AL121594.1	495	1236	2.61949	6.29847	4.86033e-07	1.25315	up
Homo_sapiens_newGene_4705	Homo_sapiens_newGene_4705	347	125	1.94304	0.804059	2.3863e-06	-1.37279	down		ENSG00000084764	MAPRE3	737	218	7.41582	2.99982	5.5822e-06	-1.22612	down		ENSG00000134460	IL2RA	41	131	0.230589	1.17638	3.29075e-06	1.72404	up		ENSG00000128284	APOL3	250	114	2.17292	0.965528	0.00302886	-1.01916	down		ENSG00000228594	FNDC10	435	175	4.25189	1.64566	5.23896e-07	-1.37983	down
ENSG00000142694	EVA1B	304	669	5.26565	11.005	2.38693e-06	1.23695	up		ENSG00000140961	OSGIN1	680	200	9.51914	2.7789	5.61281e-06	-1.23428	down		ENSG00000154864	PIEZO2	1457	3073	3.14675	7.39672	3.39689e-06	1.12786	up		ENSG00000087088	BAX	5736	6778	133.964	139.915	0.00309957	1.51637	up		Homo_sapiens_newGene_10433	Homo_sapiens_newGene_10433	12	71	0.166778	1.08127	5.68679e-07	2.48595	up
ENSG00000153551	CMTM7	281	623	2.83387	6.17601	2.39517e-06	1.24764	up		ENSG00000101955	SRPX	101	16	0.981358	0.222823	5.7507e-06	-2.1203	down		ENSG00000181827	RFX7	598	243	1.04819	1.03588	3.42657e-06	-1.24748	down		ENSG00000171791	BCL2	278	260	1.0328	0.922511	0.00312431	-1.39148	down		ENSG00000072952	MRVI1	12	71	0.038895	0.226231	5.68679e-07	2.48595	up
Homo_sapiens_newGene_660	Homo_sapiens_newGene_660	703	278	4.84541	2.31802	2.516e-06	-1.23872	down		ENSG00000197253	TPSB2	795	1209	11.1401	23.4146	5.92285e-06	1.13547	up		ENSG00000039068	CDH1	42	133	0.155287	0.530819	3.479e-06	1.71122	up		ENSG00000136492	BRIP1	66	136	0.199166	0.482642	0.00313111	1.15447	up		ENSG00000135218	CD36	181	488	2.01326	5.3728	6.10039e-07	1.36347	up
ENSG00000103187	COTL1	27565	11873	275.771	113.304	2.57234e-06	-1.11578	down		ENSG00000108679	LGALS3BP	3756	1208	36.0266	16.8848	6.16264e-06	-1.10568	down		ENSG00000069535	MAOB	80	214	0.565047	1.63637	3.53816e-06	1.46936	up		ENSG00000129646	QRICH2	24	65	0.076419	0.23181	0.00318547	1.54525	up		ENSG00000092847	AGO1	2372	1083	3.53345	2.62957	6.7402e-07	-1.1978	down
ENSG00000100336	APOL4	2996	6094	16.8058	32.4426	2.67444e-06	1.12368	up		ENSG00000198538	ZNF28	280	71	1.17729	0.557439	6.86746e-06	-1.44739	down		ENSG00000003400	CASP10	1741	757	7.95166	4.38972	3.53816e-06	-1.15014	down		ENSG00000174032	SLC25A30	85	167	0.443058	1.12085	0.00320811	1.08611	up		ENSG00000161956	SENP3	8632	4015	71.3189	33.154	7.0374e-07	-1.17109	down
ENSG00000132386	SERPINF1	168	391	2.12288	4.69654	2.83246e-06	1.31741	up		ENSG00000136244	IL6	11	45	0.19433	1.12589	7.33373e-06	2.54728	up		ENSG00000074047	GLI2	36	119	0.096629	0.377597	3.53816e-06	1.77257	up		ENSG00000010704	HFE	49	12	0.169493	0.043924	0.00321324	-1.90623	down		ENSG00000115919	KYNU	49	167	0.226342	0.260538	7.07875e-07	1.69969	up
ENSG00000118276	B4GALT6	70	12	0.396898	0.193615	2.86957e-06	-2.43318	down		ENSG00000082996	RNF13	146	253	1.59423	2.51564	7.35378e-06	1.32312	up		ENSG00000177873	ZNF619	157	378	1.42172	2.64552	3.53816e-06	1.3182	up		ENSG00000163554	SPTA1	100	37	0.227424	0.093588	0.00328662	-1.31863	down		ENSG00000164659	KIAA1324L	119	337	0.353095	0.966427	7.07875e-07	1.43403	up
ENSG00000158869	FCER1G	812	1689	25.2532	49.7137	2.88209e-06	1.15585	up		ENSG00000149357	LAMTOR1	4245	6219	65.8664	137.463	7.35517e-06	1.08172	up		ENSG00000125962	ARMCX5	163	390	1.57304	3.1577	3.53816e-06	1.30921	up		ENSG00000105976	MET	115	70	0.694474	0.474539	0.00331248	-1.79881	down		ENSG00000156675	RAB11FIP1	3195	7534	9.36184	21.3382	7.44793e-07	1.17075	up
ENSG00000069493	CLEC2D	59	8	0.321523	0.079685	3.03073e-06	-2.76483	down		ENSG00000028137	TNFRSF1B	568	165	2.81902	1.1677	7.49548e-06	-1.25208	down		ENSG00000087088	BAX	5736	5412	133.964	123.416	3.53816e-06	-1.10368	down		Homo_sapiens_newGene_6634	Homo_sapiens_newGene_6634	81	28	0.665563	0.258047	0.00349686	-1.41566	down		ENSG00000155629	PIK3AP1	502	1237	2.13157	5.05989	7.50672e-07	1.23406	up
ENSG00000198431	TXNRD1	3087	1317	15.1794	6.73991	3.2855e-06	-1.12951	down		ENSG00000147454	SLC25A37	16858	5534	136.22	63.7597	7.59465e-06	-1.0762	down		ENSG00000088053	GP6	663	1428	5.69753	12.3822	3.53816e-06	1.15804	up		ENSG00000099953	MMP11	102	38	1.0702	0.338025	0.00380152	-1.30881	down		ENSG00000198626	RYR2	104	302	0.128229	0.358415	7.71821e-07	1.47006	up
ENSG00000157404	KIT	113	277	0.401625	0.923279	3.51078e-06	1.39191	up		ENSG00000164442	CITED2	5173	7561	40.1932	83.8425	7.59465e-06	1.07838	up		ENSG00000105976	MET	115	123	0.694474	0.955938	3.53816e-06	1.27314	up		Homo_sapiens_newGene_11295	Homo_sapiens_newGene_11295	52	112	0.765423	1.97199	0.00391874	1.21783	up		Homo_sapiens_newGene_2057	Homo_sapiens_newGene_2057	343	862	1.27534	2.72235	7.90328e-07	1.26236	up
ENSG00000181315	ZNF322	336	122	1.27254	0.438057	3.59603e-06	-1.36135	down		ENSG00000030419	IKZF2	73	145	0.229975	0.589061	7.69503e-06	1.51901	up		ENSG00000048140	TSPAN17	1698	3565	14.2094	30.613	3.55946e-06	1.12129	up		ENSG00000106333	PCOLCE	95	35	1.01133	0.415247	0.00411092	-1.32463	down		ENSG00000054598	FOXC1	975	430	5.19509	2.20545	7.93589e-07	-1.24764	down
ENSG00000113742	CPEB4	341	125	0.762772	0.227681	4.17072e-06	-1.34763	down		ENSG00000091879	ANGPT2	46	104	0.226415	0.935068	7.76253e-06	1.7045	up		ENSG00000151062	CACNA2D4	487	194	2.92097	1.03618	3.55946e-06	-1.27605	down		ENSG00000180776	ZDHHC20	100	190	0.375613	0.723401	0.00411092	1.03801	up		ENSG00000263961	RHEX	4	46	0.037631	1.05983	7.93589e-07	3.41736	up
ENSG00000168754	FAM178B	783	1613	5.28298	10.3229	4.24673e-06	1.1419	up		ENSG00000141510	TP53	13507	8497	101.077	59.5136	7.88176e-06	-1.62857	down		ENSG00000253598	SLC10A5	10	58	0.071221	0.443983	4.02421e-06	2.57215	up		ENSG00000129682	FGF13	69	23	0.727423	0.260415	0.00488978	-1.46719	down		ENSG00000165195	PIGA	53	179	0.748796	1.0001	7.97348e-07	1.68678	up
ENSG00000185633	NDUFA4L2	152	352	2.3901	5.22035	4.38316e-06	1.31014	up		ENSG00000171492	LRRC8D	1155	1717	9.12425	16.8831	8.07211e-06	1.10273	up		ENSG00000026751	SLAMF7	32	109	0.217515	0.816968	4.03481e-06	1.81537	up		ENSG00000108061	SHOC2	117	110	0.768469	0.566975	0.00502228	-1.0154	down		ENSG00000147099	HDAC8	588	704	3.79452	11.0068	8.02847e-07	1.16217	up
ENSG00000130283	GDF1	25	91	0.18144	0.622609	4.43388e-06	1.95777	up		Homo_sapiens_newGene_2062	Homo_sapiens_newGene_2062	5096	7431	33.3173	69.3333	8.18686e-06	1.075	up		ENSG00000087589	CASS4	644	1380	4.39952	9.88576	4.3014e-06	1.15066	up		ENSG00000123892	RAB38	19	53	0.237201	0.733315	0.00551025	1.5864	up		ENSG00000105976	MET	70	123	0.474539	0.955938	8.10777e-07	1.2519	up
ENSG00000181827	RFX7	598	237	1.04819	0.3936	4.57035e-06	-1.23547	down		ENSG00000171246	NPTX1	103	17	0.364266	0.081525	8.23534e-06	-2.06162	down		Homo_sapiens_newGene_4667	Homo_sapiens_newGene_4667	2988	6193	16.0243	34.7555	4.47886e-06	1.10271	up		ENSG00000147099	HDAC8	607	588	5.72109	3.79452	0.00551025	-1.00852	down		ENSG00000006118	TMEM132A	406	165	2.42495	0.961479	9.18401e-07	-1.36515	down
ENSG00000181649	PHLDA2	527	1097	12.3389	24.4948	5.19267e-06	1.15686	up		ENSG00000111261	MANSC1	133	232	0.624035	3.19721	8.40876e-06	1.33256	up		ENSG00000140416	TPM1	853	1808	15.4295	35.5689	4.58263e-06	1.13494	up		ENSG00000100626	GALNT16	50	106	0.156106	0.492259	0.00560641	1.19492	up		ENSG00000081692	JMJD4	2948	1365	23.2794	10.3758	9.25596e-07	-1.17758	down
ENSG00000188647	PTAR1	423	162	1.7976	0.626116	5.26492e-06	-1.28467	down		Homo_sapiens_newGene_8602	Homo_sapiens_newGene_8602	160	34	1.77219	0.523781	8.47315e-06	-1.70064	down		ENSG00000077238	IL4R	2774	5744	17.5342	39.7228	4.72679e-06	1.10134	up		ENSG00000143178	TBX19	119	49	0.983824	0.530401	0.00589868	-1.16518	down		ENSG00000057663	ATG5	869	689	5.79737	2.40425	9.53625e-07	-3.09881	down
ENSG00000125885	MCM8	332	122	0.983399	0.563492	5.26492e-06	-1.34407	down		ENSG00000057252	SOAT1	610	180	1.63153	0.684271	8.89976e-06	-1.22951	down		ENSG00000116785	CFHR3	8	52	0.079152	0.595716	4.74634e-06	2.73236	up		ENSG00000103021	CCDC113	82	30	0.393062	0.342246	0.00597142	-1.33421	down		ENSG00000116785	CFHR3	6	52	0.057805	0.595716	9.53625e-07	3.02313	up
ENSG00000185432	METTL7A	540	213	2.90611	1.08658	5.31721e-06	-1.24227	down		ENSG00000121594	CD80	30	76	0.324996	1.01182	9.04212e-06	1.86672	up		ENSG00000112062	MAPK14	1775	3687	8.83036	19.624	5.04901e-06	1.10586	up		ENSG00000148346	LCN2	173	78	3.82687	1.91833	0.00618039	-1.03512	down		ENSG00000188672	RHCE	188	497	2.40342	7.09679	9.57382e-07	1.33512	up
ENSG00000167173	C15orf39	4673	9289	21.5944	41.332	5.36104e-06	1.09052	up		ENSG00000116133	DHCR24	8060	11672	36.8552	72.3552	9.60918e-06	1.06502	up		ENSG00000103534	TMC5	306	679	1.1672	3.70668	5.13582e-06	1.20082	up		ENSG00000167191	GPRC5B	78	28	0.270149	0.109245	0.00638857	-1.36131	down		ENSG00000133805	AMPD3	479	1174	3.72404	7.37325	9.89081e-07	1.2263	up
ENSG00000120696	KBTBD7	181	58	0.696009	0.210391	5.47873e-06	-1.54053	down		ENSG00000048740	CELF2	192	317	1.499	3.54681	9.91005e-06	1.25356	up		ENSG00000178386	ZNF223	121	34	1.0833	0.697025	5.33489e-06	-1.77643	down		Homo_sapiens_newGene_1670	Homo_sapiens_newGene_1670	106	42	1.12359	0.397072	0.00638857	-1.22028	down		ENSG00000124942	AHNAK	12634	29366	15.9108	32.3476	9.93003e-07	1.15	up
ENSG00000130812	ANGPTL6	73	191	0.735957	1.87272	5.47873e-06	1.48533	up		ENSG00000258674	AC011448.1	245	61	4.06942	1.42599	1.00229e-05	-1.47352	down		ENSG00000115657	ABCB6	82	19	0.486717	0.161761	5.63686e-06	-2.05129	down		ENSG00000159212	CLIC6	62	20	0.293105	0.105414	0.00652413	-1.51368	down		ENSG00000171302	CANT1	6371	2994	41.0953	22.792	1.087e-06	-1.15623	down
ENSG00000133321	RARRES3	192	62	4.64732	1.40108	5.47873e-06	-1.52957	down		ENSG00000169877	AHSP	126	24	4.36632	1.1877	1.03036e-05	-1.85705	down		ENSG00000166825	ANPEP	5159	10579	27.8871	62.2331	5.69797e-06	1.0873	up		ENSG00000185519	FAM131C	74	26	0.789558	0.310113	0.00679833	-1.39193	down		ENSG00000134830	C5AR2	1036	2447	7.52651	17.3274	1.24493e-06	1.17307	up
ENSG00000107731	UNC5B	1044	435	2.79961	1.10162	5.61092e-06	-1.16345	down		Homo_sapiens_newGene_4314	Homo_sapiens_newGene_4314	1166	365	28.5811	12.7623	1.03072e-05	-1.14455	down		ENSG00000167434	CA4	15	70	0.244612	1.20913	5.69797e-06	2.26402	up		ENSG00000165025	SYK	1576	1125	5.75558	3.66446	0.00685135	1.53979	up		ENSG00000069535	MAOB	69	214	0.546039	1.63637	1.25301e-06	1.56443	up
ENSG00000183283	DAZAP2	3931	1712	33.5623	21.6228	5.73471e-06	-1.0998	down		ENSG00000140937	CDH11	44	99	0.117352	0.402264	1.04172e-05	1.69741	up		ENSG00000135409	AMHR2	77	17	1.13171	0.171719	5.70433e-06	-2.12004	down		Homo_sapiens_newGene_13904	Homo_sapiens_newGene_13904	71	25	0.71398	0.20482	0.00698437	-1.38865	down		ENSG00000140416	TPM1	758	1808	15.4609	35.5689	1.28533e-06	1.18717	up
ENSG00000175538	KCNE3	291	627	1.82551	3.5398	5.73471e-06	1.20645	up		ENSG00000133321	RARRES3	192	45	4.64732	1.51812	1.12332e-05	-1.56012	down		Homo_sapiens_newGene_8602	Homo_sapiens_newGene_8602	160	51	1.77219	0.597641	5.70433e-06	-1.5959	down		ENSG00000168517	HEXIM2	188	86	2.82956	1.68471	0.00715228	-1.01434	down		ENSG00000041515	MYO16	602	1447	1.81332	4.19447	1.30942e-06	1.19824	up
ENSG00000133812	SBF2	110	29	0.268944	0.066836	5.78298e-06	-1.81972	down		ENSG00000146205	ANO7	112	20	0.587856	0.903414	1.1626e-05	-1.94914	down		ENSG00000074370	ATP2A3	12315	25167	51.4006	107.3	5.75719e-06	1.08239	up		ENSG00000167077	MEI1	52	15	0.265882	0.074661	0.00720996	-1.67268	down		Homo_sapiens_newGene_11388	Homo_sapiens_newGene_11388	1012	455	4.16437	1.8468	1.32369e-06	-1.21986	down
ENSG00000243477	NAA80	789	1609	11.1708	17.1864	5.84491e-06	1.1273	up		ENSG00000110324	IL10RA	233	375	1.15114	2.71199	1.16693e-05	1.21687	up		ENSG00000082146	STRADB	708	298	5.92795	2.63964	5.98614e-06	-1.19682	down		ENSG00000136936	XPA	114	47	1.45706	0.671952	0.00721499	-1.16329	down		ENSG00000245848	CEBPA	147	397	1.13891	2.96078	1.32679e-06	1.36577	up
ENSG00000115275	MOGS	1670	3338	12.3231	23.4789	6.11576e-06	1.09844	up		Homo_sapiens_newGene_10553	Homo_sapiens_newGene_10553	66	7	1.57996	0.238368	1.18346e-05	-2.68851	down		ENSG00000108691	CCL2	64	178	1.55326	4.68167	5.99418e-06	1.52515	up		ENSG00000166225	FRS2	55	113	0.628707	0.740155	0.00721499	1.14992	up		ENSG00000163554	SPTA1	37	135	0.093588	0.32957	1.37808e-06	1.79715	up
ENSG00000131711	MAP1B	536	213	0.813574	0.306444	6.69841e-06	-1.23155	down		ENSG00000064042	LIMCH1	6	34	0.01776	0.143649	1.20868e-05	3.00257	up		ENSG00000171132	PRKCE	286	636	1.89876	3.29357	6.03739e-06	1.20393	up		ENSG00000182600	SNORC	50	14	1.67792	0.534763	0.00728547	-1.71495	down		ENSG00000165025	SYK	1125	1632	3.66446	9.57572	1.37808e-06	1.47015	up
ENSG00000176485	PLA2G16	848	351	6.87424	2.75162	6.69848e-06	-1.17295	down		ENSG00000101842	VSIG1	27	71	0.151658	0.612131	1.25622e-05	1.91989	up		ENSG00000109265	KIAA1211	1048	455	5.3419	3.4399	6.46272e-06	-1.1522	down		Homo_sapiens_newGene_13212	Homo_sapiens_newGene_13212	15	44	0.239489	0.63017	0.00735687	1.657	up		ENSG00000196083	IL1RAP	177	464	0.822299	2.33065	1.37911e-06	1.32296	up
ENSG00000164904	ALDH7A1	1199	507	4.53078	2.01268	6.74366e-06	-1.14222	down		ENSG00000164920	OSR2	77	10	0.811768	0.119784	1.27428e-05	-2.40212	down		ENSG00000072694	FCGR2B	2678	5488	23.1954	66.674	6.73031e-06	1.08637	up		ENSG00000119547	ONECUT2	41	89	0.045548	0.112593	0.00760127	1.22853	up		ENSG00000066248	NGEF	49	163	0.309418	0.99627	1.3934e-06	1.66474	up
ENSG00000198740	ZNF652	238	83	0.920176	0.315094	6.88776e-06	-1.4191	down		ENSG00000186086	NBPF6	175	40	1.27384	0.411191	1.30659e-05	-1.59599	down		ENSG00000160190	SLC37A1	718	1511	3.88008	8.25003	6.77273e-06	1.12459	up		ENSG00000102362	SYTL4	155	69	0.726797	0.361319	0.00805442	-1.05333	down		ENSG00000187942	LDLRAD2	32	123	0.162242	0.600325	1.39383e-06	1.8717	up
ENSG00000108582	CPD	672	274	1.30703	0.505744	7.06502e-06	-1.19456	down		ENSG00000235169	SMIM1	658	199	24.1361	10.7101	1.4086e-05	-1.19407	down		Homo_sapiens_newGene_3143	Homo_sapiens_newGene_3143	20	79	0.602279	2.56027	7.35937e-06	2.02623	up		ENSG00000173221	GLRX	410	299	6.988	4.5451	0.00805442	-1.05278	down		ENSG00000184227	ACOT1	554	1333	6.60082	15.4507	1.4037e-06	1.19972	up
ENSG00000151834	GABRA2	56	155	0.246617	0.758685	7.15867e-06	1.56593	up		Homo_sapiens_newGene_13689	Homo_sapiens_newGene_13689	86	13	0.273883	0.059278	1.42154e-05	-2.18617	down		ENSG00000136490	LIMD2	6438	2937	54.3131	32.6942	7.35937e-06	-1.08096	down		Homo_sapiens_newGene_11911	Homo_sapiens_newGene_11911	73	26	0.507367	0.20035	0.00824336	-1.37233	down		ENSG00000239282	CASTOR1	670	1600	9.37725	21.1707	1.40808e-06	1.18887	up
ENSG00000178209	PLEC	18464	36208	26.2704	49.2468	7.27663e-06	1.07095	up		Homo_sapiens_newGene_12901	Homo_sapiens_newGene_12901	767	1137	3.09459	7.34967	1.42918e-05	1.09861	up		ENSG00000260643	AC092718.3	101	26	1.48838	0.500581	7.35937e-06	-1.90151	down		ENSG00000171017	LRRC8E	70	25	0.396228	0.136396	0.00851225	-1.36822	down		ENSG00000169432	SCN9A	12	68	0.024829	0.136574	1.49144e-06	2.42378	up
ENSG00000178038	ALS2CL	28	96	0.106821	0.352343	7.27663e-06	1.87214	up		ENSG00000179715	PCED1B	101	182	1.33283	4.3546	1.42976e-05	1.37911	up		ENSG00000115738	ID2	4101	8348	53.4843	121.242	7.53572e-06	1.07671	up		ENSG00000087076	HSD17B14	57	18	1.05808	0.321437	0.00857357	-1.54369	down		Homo_sapiens_newGene_2295	Homo_sapiens_newGene_2295	241	90	3.80694	1.51161	1.49352e-06	-1.48654	down
ENSG00000204186	ZDBF2	139	41	0.261021	0.073172	7.97051e-06	-1.65913	down		ENSG00000133477	FAM83F	112	198	0.13145	0.33183	1.43255e-05	1.35167	up		ENSG00000127452	FBXL12	771	1612	10.4909	20.1636	7.68615e-06	1.1152	up		ENSG00000120341	SEC16B	111	46	0.527348	0.232515	0.00860894	-1.15581	down		ENSG00000108799	EZH1	292	727	2.37276	3.96059	1.61521e-06	1.24881	up
Homo_sapiens_newGene_9339	Homo_sapiens_newGene_9339	19	75	0.457803	1.49169	8.58041e-06	2.07279	up		ENSG00000184227	ACOT1	677	1006	7.22345	15.4145	1.51727e-05	1.10206	up		ENSG00000100336	APOL4	2996	6104	16.8058	35.0728	7.88369e-06	1.07797	up		ENSG00000198780	FAM169A	69	133	0.341048	0.663948	0.008698	1.05831	up		ENSG00000138030	KHK	514	220	4.34927	1.78578	1.67261e-06	-1.29059	down
ENSG00000092068	SLC7A8	3015	1324	18.3226	9.49943	8.65104e-06	-1.08782	down		ENSG00000159167	STC1	349	97	1.64282	0.649307	1.55787e-05	-1.31543	down		Homo_sapiens_newGene_6085	Homo_sapiens_newGene_6085	95	24	1.76295	0.470157	7.92781e-06	-1.92818	down		ENSG00000172995	ARPP21	55	17	0.301409	0.100779	0.00877129	-1.57418	down		ENSG00000085741	WNT11	59	188	1.03802	2.42298	1.70638e-06	1.60312	up
ENSG00000123836	PFKFB2	583	236	1.803	0.600335	8.65752e-06	-1.20493	down		ENSG00000137801	THBS1	213	52	0.728819	0.352986	1.60804e-05	-1.50161	down		ENSG00000167286	CD3D	169	392	3.8078	9.30612	7.97508e-06	1.26448	up		ENSG00000095370	SH2D3C	85	32	0.490745	0.20773	0.00921188	-1.29322	down		ENSG00000116852	KIF21B	5351	12281	11.9824	26.0759	1.70638e-06	1.13171	up
ENSG00000085552	IGSF9	39	117	0.173746	0.500628	8.87074e-06	1.68104	up		ENSG00000177889	UBE2N	944	1381	4.96928	7.05206	1.73434e-05	1.07956	up		ENSG00000090097	PCBP4	414	887	3.87615	8.76172	8.13217e-06	1.15034	up		Homo_sapiens_newGene_12719	Homo_sapiens_newGene_12719	44	93	1.01326	2.39609	0.00938696	1.1903	up		ENSG00000115904	SOS1	375	914	0.897152	2.15889	1.8995e-06	1.21821	up
ENSG00000197208	SLC22A4	240	85	1.98605	0.664689	9.09128e-06	-1.39687	down		ENSG00000171017	LRRC8E	70	9	0.396228	0.234534	1.74077e-05	-2.41527	down		ENSG00000099250	NRP1	129	309	0.402949	1.23527	8.13217e-06	1.31067	up		ENSG00000005844	ITGAL	62	21	0.214481	0.080242	0.00976223	-1.4437	down		ENSG00000171791	BCL2	260	318	0.922511	1.43446	1.8995e-06	2.62958	up
ENSG00000151718	WWC2	560	227	1.21416	0.663777	9.14509e-06	-1.20294	down		Homo_sapiens_newGene_11864	Homo_sapiens_newGene_11864	51	4	1.58321	0.135651	1.77145e-05	-3.10935	down		ENSG00000116176	TPSG1	93	235	1.52992	4.16701	8.48942e-06	1.38742	up		ENSG00000183580	FBXL7	23	58	0.0882	0.266338	0.00976223	1.44225	up		ENSG00000120519	SLC10A7	31	118	0.541421	0.909327	1.98489e-06	1.85752	up
ENSG00000175857	GAPT	72	185	1.00819	1.93441	9.27603e-06	1.45917	up		ENSG00000158869	FCER1G	812	1192	25.2532	52.7099	1.78687e-05	1.08452	up		ENSG00000123329	ARHGAP9	46	137	0.496148	1.08776	8.6522e-06	1.62306	up		ENSG00000170345	FOS	49	30	0.759991	0.411215	0.00998795	-1.17891	down		ENSG00000154127	UBASH3B	2757	6328	8.14716	17.9987	1.99145e-06	1.13179	up
ENSG00000137522	RNF121	1140	2264	9.29955	17.7433	9.47252e-06	1.08912	up		ENSG00000257108	NHLRC4	395	113	3.46855	1.40524	1.78687e-05	-1.27394	down		ENSG00000150594	ADRA2A	34	110	0.163962	0.573334	8.76063e-06	1.7414	up		ENSG00000173267	SNCG	12	9	0.278749	0.24906	0.00998795	-1.20638	down		ENSG00000259207	ITGB3	413	942	2.03965	5.71169	2.0428e-06	1.17292	up
ENSG00000185885	IFITM1	5058	9875	109.592	203.153	9.50398e-06	1.06456	up		ENSG00000114779	ABHD14B	4662	1556	49.2082	22.442	1.78798e-05	-1.05223	down		ENSG00000064489	BORCS8-MEF2B	715	306	8.2576	3.75443	9.23149e-06	-1.17281	down		ENSG00000176919	C8G	60	20	1.22827	0.463655	0.00998795	-1.46648	down		ENSG00000087085	ACHE	249	96	2.54917	0.974314	2.19057e-06	-1.44065	down
ENSG00000006534	ALDH3B1	167	373	1.33656	2.63723	9.5203e-06	1.25804	up		ENSG00000213316	LTC4S	1905	622	53.3077	24.7998	1.80141e-05	-1.08385	down		ENSG00000103066	PLA2G15	332	719	3.64428	5.74762	9.32261e-06	1.16578	up												ENSG00000162739	SLAMF6	300	737	2.25297	5.45337	2.28432e-06	1.22954	up
ENSG00000144843	ADPRH	120	33	0.764018	0.378687	9.73792e-06	-1.75942	down		ENSG00000072694	FCGR2B	2678	3829	23.1954	61.2487	1.81254e-05	1.0466	up		ENSG00000148218	ALAD	1367	608	8.28575	3.78917	9.36984e-06	-1.11743	down												ENSG00000116691	MIIP	2714	6198	35.2418	77.4576	2.39726e-06	1.12452	up
ENSG00000040633	PHF23	2014	3958	25.6503	39.0959	9.75868e-06	1.07402	up		ENSG00000184281	TSSC4	767	1128	10.1788	20.32	1.82411e-05	1.08715	up		ENSG00000197253	TPSB2	795	1651	11.1401	24.1284	9.45957e-06	1.10547	up												ENSG00000099810	MTAP	1311	608	5.5173	2.69344	2.4022e-06	-1.17518	down
ENSG00000198663	C6orf89	4102	1821	13.4426	9.74905	1.04358e-05	-1.07218	down		Homo_sapiens_newGene_12103	Homo_sapiens_newGene_12103	24877	8405	97.4899	45.7763	1.82635e-05	-1.03465	down		ENSG00000112137	PHACTR1	338	731	2.32841	4.15694	9.48386e-06	1.16383	up												ENSG00000100626	GALNT16	106	30	0.492259	0.107221	2.4022e-06	-1.88338	down
ENSG00000165029	ABCA1	603	247	1.04822	0.536803	1.06419e-05	-1.18789	down		ENSG00000160767	FAM189B	3450	1147	23.6138	14.6065	1.82669e-05	-1.05784	down		ENSG00000004468	CD38	80	19	0.254903	0.062435	9.50288e-06	-2.01572	down												ENSG00000240184	PCDHGC3	189	68	0.813824	0.468785	2.41157e-06	-1.53982	down
ENSG00000101445	PPP1R16B	703	1412	2.05514	3.91703	1.08836e-05	1.10537	up		ENSG00000267508	ZNF285	120	23	0.664853	0.848253	1.85818e-05	-1.84787	down		ENSG00000128052	KDR	185	421	0.557374	1.36638	9.50288e-06	1.23701	up												ENSG00000187134	AKR1C1	1263	586	3.84644	1.71723	2.48792e-06	-1.17453	down
ENSG00000134352	IL6ST	222	78	0.44694	0.149005	1.1655e-05	-1.40826	down		Homo_sapiens_newGene_10874	Homo_sapiens_newGene_10874	112	21	1.413	1.46607	1.96563e-05	-1.8791	down		ENSG00000134363	FST	1868	3801	17.7849	37.4678	9.52588e-06	1.07612	up												ENSG00000003400	CASP10	1615	757	8.36635	4.38972	2.51894e-06	-1.15986	down
ENSG00000256771	ZNF253	100	26	0.749214	0.326829	1.1655e-05	-1.83924	down		ENSG00000154839	SKA1	604	894	6.39162	9.41165	1.96563e-05	1.09637	up		ENSG00000164088	PPM1M	536	1127	5.61761	13.4523	9.85149e-06	1.12328	up												ENSG00000010671	BTK	5848	13258	48.9785	100.997	2.58385e-06	1.11401	up
ENSG00000166341	DCHS1	17	69	0.027184	0.110905	1.16875e-05	2.11201	up		ENSG00000001631	KRIT1	183	43	1.22477	0.474127	1.99611e-05	-1.55634	down		ENSG00000104472	CHRAC1	1544	3145	12.6612	30.2015	1.00788e-05	1.07761	up												ENSG00000171488	LRRC8C	283	697	0.823428	1.89621	2.62735e-06	1.23318	up
Homo_sapiens_newGene_12040	Homo_sapiens_newGene_12040	377	778	1.32615	2.59868	1.18276e-05	1.1443	up		Homo_sapiens_newGene_6085	Homo_sapiens_newGene_6085	95	16	1.76295	0.417217	2.09407e-05	-2.03208	down		ENSG00000107771	CCSER2	115	279	0.742506	0.871774	1.0167e-05	1.32895	up												ENSG00000153814	JAZF1	243	605	1.58259	3.79971	2.66309e-06	1.24874	up
ENSG00000205352	PRR13	3084	5999	55.5608	98.4954	1.18423e-05	1.05925	up		ENSG00000012963	UBR7	1299	420	6.68083	5.51676	2.16482e-05	-1.09792	down		ENSG00000143842	SOX13	151	49	0.766807	0.264615	1.02106e-05	-1.57002	down												ENSG00000143867	OSR1	56	9	0.587127	0.08124	2.69345e-06	-2.68704	down
ENSG00000104879	CKM	59	158	0.64241	1.64477	1.25866e-05	1.51844	up		ENSG00000054690	PLEKHH1	81	12	0.222066	0.046066	2.21826e-05	-2.21445	down		Homo_sapiens_newGene_12901	Homo_sapiens_newGene_12901	767	1588	3.09459	7.94868	1.04702e-05	1.10107	up												ENSG00000171132	PRKCE	257	636	1.67974	3.29357	2.69503e-06	1.24004	up
ENSG00000166311	SMPD1	594	1194	4.90281	8.53998	1.26934e-05	1.10646	up		ENSG00000105374	NKG7	66	128	1.41409	4.03228	2.30775e-05	1.48436	up		ENSG00000213654	GPSM3	7553	3493	94.4633	47.8151	1.08264e-05	-1.06127	down												ENSG00000179583	CIITA	218	82	0.276964	0.151809	2.83347e-06	-1.47601	down
ENSG00000140153	WDR20	526	214	3.82694	1.82266	1.27127e-05	-1.19763	down		ENSG00000064300	NGFR	145	32	0.775469	0.243695	2.31877e-05	-1.64595	down		ENSG00000146352	CLVS2	142	331	0.2257	0.566069	1.19559e-05	1.27147	up												ENSG00000146352	CLVS2	123	331	0.21766	0.566069	2.83961e-06	1.36048	up
ENSG00000197405	C5AR1	88	21	0.691427	0.46093	1.27813e-05	-1.9616	down		ENSG00000143643	TTC13	1176	379	7.46504	3.12505	2.3955e-05	-1.10258	down		ENSG00000135324	MRAP2	270	589	2.29254	5.37036	1.22134e-05	1.17621	up												ENSG00000102804	TSC22D1	4868	2351	31.3282	14.121	3.02669e-06	-1.11684	down
ENSG00000116691	MIIP	3994	7732	46.432	85.2684	1.29953e-05	1.05235	up		ENSG00000134291	TMEM106C	2974	996	39.2506	19.7882	2.52309e-05	-1.04728	down		ENSG00000135677	GNS	2661	5348	10.8087	23.9222	1.26106e-05	1.05828	up												ENSG00000260287	TBC1D3G	47	6	0.458653	0.04806	3.06201e-06	-3.00976	down
ENSG00000133863	TEX15	123	35	0.222023	0.052913	1.30711e-05	-1.71042	down		ENSG00000213625	LEPROT	1115	360	4.411	2.93774	2.78129e-05	-1.09993	down		ENSG00000101126	ADNP	1953	890	5.53789	3.65058	1.28516e-05	-1.08243	down												ENSG00000143595	AQP10	91	257	0.985364	2.51768	3.07018e-06	1.42979	up
ENSG00000164684	ZNF704	353	137	1.18857	0.442406	1.32097e-05	-1.26539	down		ENSG00000173110	HSPA6	276	424	2.1233	4.65756	2.94891e-05	1.1498	up		ENSG00000010327	STAB1	3348	6709	7.72337	16.9036	1.30191e-05	1.05405	up												ENSG00000178038	ALS2CL	19	87	0.079607	0.359304	3.21584e-06	2.12107	up
ENSG00000141526	SLC16A3	62	164	0.308073	1.19814	1.33961e-05	1.50077	up		ENSG00000150681	RGS18	179	288	1.51754	3.49489	3.08361e-05	1.21626	up		ENSG00000035720	STAP1	162	371	2.01777	4.96321	1.37844e-05	1.24605	up												ENSG00000183291	SELENOF	1812	4119	22.3047	45.8397	3.23667e-06	1.11784	up
ENSG00000186716	BCR	5708	11016	14.7481	26.9845	1.34362e-05	1.04789	up		ENSG00000121753	ADGRB2	348	99	1.22934	0.476588	3.08361e-05	-1.28188	down		ENSG00000155760	FZD7	210	76	0.991394	0.384573	1.43226e-05	-1.41358	down												ENSG00000173221	GLRX	299	465	4.5451	9.48014	3.24714e-06	1.86521	up
ENSG00000112195	TREML2	580	1164	3.21251	6.11335	1.40138e-05	1.10416	up		ENSG00000124226	RNF114	5041	1714	37.1997	30.6049	3.10159e-05	-1.02547	down		ENSG00000072657	TRHDE	125	38	0.212619	0.067776	1.43433e-05	-1.66339	down												ENSG00000173267	SNCG	9	15	0.24906	0.300776	3.32419e-06	1.32476	up
ENSG00000140961	OSGIN1	680	285	9.51914	2.59724	1.40138e-05	-1.15487	down		ENSG00000203896	LIME1	172	41	3.4425	1.44485	3.10581e-05	-1.53553	down		ENSG00000253710	ALG11	231	508	2.22007	3.7006	1.46246e-05	1.18777	up												ENSG00000169224	GCSAML	164	422	0.868009	2.16669	3.38707e-06	1.29609	up
ENSG00000119514	GALNT12	152	48	1.00994	0.300372	1.42908e-05	-1.56121	down		ENSG00000185420	SMYD3	2726	4493	44.3475	80.2533	3.17786e-05	1.04866	up		ENSG00000081692	JMJD4	2955	1365	22.2008	10.3758	1.48234e-05	-1.06291	down												ENSG00000073150	PANX2	245	95	1.6648	0.66169	3.43416e-06	-1.43238	down
Homo_sapiens_newGene_5854	Homo_sapiens_newGene_5854	169	372	1.26508	3.83896	1.50358e-05	1.23701	up		ENSG00000164088	PPM1M	536	783	5.61761	11.3947	3.39629e-05	1.0774	up		ENSG00000099985	OSM	1163	2349	11.8198	25.9435	1.57273e-05	1.0654	up												ENSG00000103021	CCDC113	30	113	0.342246	0.475105	3.5035e-06	1.84224	up
ENSG00000162972	MAIP1	263	553	3.46239	6.92134	1.50358e-05	1.17119	up		ENSG00000080031	PTPRH	2476	836	11.6773	5.62327	3.73275e-05	-1.03552	down		ENSG00000000971	CFH	807	1648	5.87273	12.0469	1.59985e-05	1.08124	up												ENSG00000075426	FOSL2	2423	5470	7.40256	16.1844	3.63447e-06	1.10788	up
ENSG00000165195	PIGA	43	123	0.567863	0.597419	1.52966e-05	1.6127	up		ENSG00000166825	ANPEP	5159	7173	27.8871	57.3414	3.80503e-05	1.00629	up		ENSG00000177606	JUN	4736	2208	24.4654	12.2571	1.61436e-05	-1.0496	down												ENSG00000163349	HIPK1	802	1850	2.37899	4.71868	3.67021e-06	1.13891	up
ENSG00000178623	GPR35	57	9	0.568677	0.042668	1.53247e-05	-2.54765	down		ENSG00000197208	SLC22A4	240	64	1.98605	0.751561	3.80648e-05	-1.37465	down		ENSG00000081189	MEF2C	740	1514	4.74017	9.81944	1.61861e-05	1.08392	up												ENSG00000136490	LIMD2	6031	2937	50.642	32.6942	3.70032e-06	-1.10484	down
ENSG00000277258	PCGF2	2224	989	13.3109	5.69707	1.53247e-05	-1.06966	down		ENSG00000107263	RAPGEF1	4615	1578	17.6526	10.5234	3.83612e-05	-1.01736	down		ENSG00000130208	APOC1	42370	19977	1272.76	639.73	1.69637e-05	-1.03342	down												Homo_sapiens_newGene_13547	Homo_sapiens_newGene_13547	185	469	0.606193	1.48101	3.71986e-06	1.27468	up
ENSG00000129538	RNASE1	310	118	5.06244	1.85384	1.63029e-05	-1.29324	down		ENSG00000169224	GCSAML	133	221	0.630438	1.50418	3.94668e-05	1.26251	up		ENSG00000214021	TTLL3	332	133	2.77969	1.40491	1.80777e-05	-1.2677	down												ENSG00000137834	SMAD6	118	36	0.627499	0.183152	3.72617e-06	-1.77592	down
ENSG00000135114	OASL	241	508	1.94511	3.65867	1.64437e-05	1.17473	up		ENSG00000108061	SHOC2	117	208	0.768469	1.77192	3.95393e-05	1.05673	up		ENSG00000112852	PCDHB2	140	322	0.754419	1.53144	1.81534e-05	1.25216	up												ENSG00000175463	TBC1D10C	605	1410	7.50933	16.539	3.73151e-06	1.15371	up
ENSG00000102898	NUTF2	3756	7213	33.2406	71.9061	1.6933e-05	1.04074	up		ENSG00000244682	FCGR2C	665	959	9.7951	23.3648	3.95393e-05	1.05884	up		ENSG00000122547	EEPD1	155	52	0.592478	0.214245	1.85183e-05	-1.52218	down												ENSG00000167377	ZNF23	242	94	1.62088	0.622026	3.73654e-06	-1.42986	down
ENSG00000161847	RAVER1	10067	19247	63.1783	96.3759	1.70433e-05	1.03435	up		ENSG00000175097	RAG2	98	18	0.915386	0.19672	4.1027e-05	-1.90796	down		ENSG00000158869	FCER1G	812	1647	25.2532	55.1007	1.90104e-05	1.07145	up												ENSG00000181827	RFX7	547	243	1.07017	1.03588	3.89007e-06	-1.23697	down
ENSG00000188613	NANOS1	96	25	1.1646	0.385261	1.71477e-05	-1.83674	down		ENSG00000278535	DHRS11	2620	890	32.9444	15.824	4.27801e-05	-1.02678	down		ENSG00000197208	SLC22A4	240	91	1.98605	0.804988	1.94374e-05	-1.34663	down												ENSG00000050767	COL23A1	3181	1542	21.432	9.9284	4.09956e-06	-1.11144	down
ENSG00000171365	CLCN5	536	221	2.33732	1.09928	1.71619e-05	-1.17838	down		ENSG00000179588	ZFPM1	6720	2318	25.0003	13.0076	4.41406e-05	-1.00472	down		ENSG00000148204	CRB2	531	228	1.84113	0.805393	1.97972e-05	-1.16796	down												ENSG00000171509	RXFP1	254	621	1.36234	3.34064	4.14896e-06	1.22255	up
ENSG00000131323	TRAF3	999	1951	5.09992	5.10996	1.7454e-05	1.06492	up		ENSG00000169439	SDC2	81	13	0.393879	0.083314	4.43288e-05	-2.09991	down		ENSG00000108219	TSPAN14	5460	2566	32.8651	9.49835	1.98739e-05	-1.03806	down												ENSG00000180035	ZNF48	848	391	5.30618	2.51035	4.15409e-06	-1.18345	down
ENSG00000204604	ZNF468	1485	655	6.17947	3.15508	1.7968e-05	-1.08139	down		ENSG00000164604	GPR85	22	59	0.179962	0.57385	4.43288e-05	1.94688	up		ENSG00000104783	KCNN4	24605	11661	215.552	111.977	2.06091e-05	-1.02597	down												ENSG00000109756	RAPGEF2	908	2075	3.41996	8.11708	4.15409e-06	1.12542	up
ENSG00000169224	GCSAML	133	299	0.630438	1.35352	1.8382e-05	1.26726	up		ENSG00000124766	SOX4	2099	709	6.55914	3.16146	4.45629e-05	-1.03491	down		ENSG00000114779	ABHD14B	4662	2193	49.2082	25.7212	2.15917e-05	-1.03672	down												ENSG00000135835	KIAA1614	77	19	0.161642	0.111418	4.22697e-06	-2.07829	down
ENSG00000259431	THTPA	289	599	2.54376	5.60569	1.85474e-05	1.1505	up		ENSG00000126804	ZBTB1	107	183	2.14276	1.39789	4.47559e-05	1.30388	up		ENSG00000092068	SLC7A8	3015	1410	18.3226	10.3015	2.1629e-05	-1.04512	down												Homo_sapiens_newGene_3661	Homo_sapiens_newGene_3661	283	115	1.89596	0.747211	4.36363e-06	-1.36501	down
ENSG00000148700	ADD3	602	252	3.32678	1.0387	1.86739e-05	-1.1566	down		ENSG00000155957	TMBIM4	509	739	5.27467	8.55945	4.53658e-05	1.06852	up		ENSG00000173210	ABLIM3	65	14	0.258759	0.063564	2.19905e-05	-2.15395	down												ENSG00000009790	TRAF3IP3	46	6	0.582853	0.048918	4.45424e-06	-2.97882	down
ENSG00000110324	IL10RA	233	491	1.15114	2.34857	1.89609e-05	1.17431	up		Homo_sapiens_newGene_9377	Homo_sapiens_newGene_9377	92	16	1.40043	0.351565	4.62422e-05	-1.98586	down		ENSG00000181666	HKR1	1092	495	7.94262	5.00025	2.21809e-05	-1.09	down												ENSG00000149212	SESN3	336	142	0.895392	0.395921	4.79247e-06	-1.30862	down
ENSG00000165490	DDIAS	109	31	0.747664	0.572708	1.90345e-05	-1.71073	down		ENSG00000148204	CRB2	531	164	1.84113	0.768486	4.64449e-05	-1.16369	down		ENSG00000127603	MACF1	1796	3562	1.49092	5.67426	2.21836e-05	1.03913	up												ENSG00000164251	F2RL1	70	16	0.489942	0.107588	4.90022e-06	-2.18713	down
ENSG00000100852	ARHGAP5	451	183	1.28887	0.75911	1.92125e-05	-1.20138	down		ENSG00000172236	TPSAB1	1130	1587	17.036	31.9321	4.9298e-05	1.02071	up		ENSG00000169813	HNRNPF	2432	4804	19.533	37.799	2.2524e-05	1.03334	up												ENSG00000272410	AC022384.1	55	172	0.46698	1.3991	5.00833e-06	1.57596	up
ENSG00000156381	ANKRD9	364	740	3.37086	6.38802	1.93252e-05	1.12267	up		ENSG00000144893	MED12L	51	5	0.107894	0.011903	5.07982e-05	-2.79463	down		ENSG00000117013	KCNQ4	281	111	1.2343	0.755365	2.25483e-05	-1.28779	down												ENSG00000265972	TXNIP	11408	5632	79.9853	38.0839	5.07226e-06	-1.08513	down
ENSG00000160325	CACFD1	208	441	1.3638	2.78004	1.98181e-05	1.18306	up		Homo_sapiens_newGene_2526	Homo_sapiens_newGene_2526	215	56	1.27981	0.489991	5.28707e-05	-1.40837	down		ENSG00000100744	GSKIP	500	214	4.15364	2.83581	2.25483e-05	-1.17257	down												ENSG00000124334	IL9R	846	1928	8.77471	19.3191	5.16269e-06	1.12144	up
ENSG00000111907	TPD52L1	1061	463	10.5521	4.19646	2.05441e-05	-1.09678	down		ENSG00000057294	PKP2	694	222	3.14083	1.38736	5.61189e-05	-1.11319	down		Homo_sapiens_newGene_1370	Homo_sapiens_newGene_1370	524	226	3.36721	1.67503	2.31535e-05	-1.16153	down												ENSG00000160712	IL6R	45	146	0.154346	0.483394	5.48421e-06	1.6285	up
ENSG00000181035	SLC25A42	5945	2712	34.8486	15.0765	2.13211e-05	-1.03292	down		ENSG00000196220	SRGAP3	132	29	0.279145	0.086446	5.72181e-05	-1.65212	down		ENSG00000131724	IL13RA1	183	66	0.930141	0.318767	2.37154e-05	-1.41834	down												ENSG00000112078	KCTD20	3708	1820	15.1877	7.13786	5.73815e-06	-1.09347	down
ENSG00000197415	VEPH1	463	925	6.62687	11.2878	2.18375e-05	1.09759	up		ENSG00000198835	GJC2	60	114	0.484348	1.31938	5.84216e-05	1.45457	up		ENSG00000130656	HBZ	512	221	12.4012	5.73881	2.58492e-05	-1.16037	down												ENSG00000203812	HIST2H2AA3	758	351	28.175	12.5566	6.02483e-06	-1.17726	down
ENSG00000142961	MOB3C	554	231	3.20022	0.84773	2.18955e-05	-1.16221	down		ENSG00000151790	TDO2	68	126	0.890476	2.12622	6.37552e-05	1.41869	up		ENSG00000182612	TSPAN10	18	72	0.24159	0.755849	2.58492e-05	2.04358	up												ENSG00000159753	CARMIL2	814	1848	4.18336	8.90974	6.03006e-06	1.11592	up
ENSG00000072694	FCGR2B	2678	5113	23.1954	57.8088	2.18955e-05	1.03234	up		ENSG00000198466	ZNF587	1897	648	5.89156	3.26708	6.94855e-05	-1.01871	down		ENSG00000206172	HBA1	73703	35252	2370	1211.43	2.63032e-05	-1.01273	down												ENSG00000169246	NPIPB3	151	385	2.4577	6.3684	6.3093e-06	1.2828	up
ENSG00000120913	PDLIM2	189	403	2.71449	5.19332	2.29458e-05	1.1912	up		ENSG00000163993	S100P	810	1137	11.5712	23.1892	6.9829e-05	1.01993	up		ENSG00000101246	ARFRP1	2001	936	20.3036	7.79164	2.8211e-05	-1.04476	down												ENSG00000171243	SOSTDC1	511	230	5.579	2.41916	6.3095e-06	-1.21805	down
Homo_sapiens_newGene_2062	Homo_sapiens_newGene_2062	5096	9671	33.3173	59.9797	2.30925e-05	1.02364	up		ENSG00000070214	SLC44A1	1137	380	2.30014	1.39114	6.9829e-05	-1.05013	down		ENSG00000119326	CTNNAL1	216	81	1.58029	0.645075	2.84289e-05	-1.36242	down												ENSG00000182809	CRIP2	7	50	0.076852	0.524055	6.32716e-06	2.74842	up
ENSG00000087085	ACHE	350	139	2.95187	1.15947	2.34774e-05	-1.23219	down		ENSG00000166341	DCHS1	17	50	0.027184	0.120302	7.20939e-05	2.07769	up		ENSG00000115275	MOGS	1670	778	12.3231	6.00744	3.02954e-05	-1.05061	down												ENSG00000167711	SERPINF2	18	82	0.160055	0.704397	6.35432e-06	2.1133	up
ENSG00000267740	AC024592.3	179	383	3.63814	5.76241	2.38653e-05	1.19616	up		ENSG00000136826	KLF4	176	44	1.42434	0.516049	7.47858e-05	-1.46703	down		ENSG00000197363	ZNF517	737	330	6.8922	3.30608	3.04098e-05	-1.10763	down												ENSG00000137193	PIM1	11765	25890	90.681	192.072	6.48986e-06	1.07106	up
ENSG00000196083	IL1RAP	181	387	0.784518	1.68293	2.39628e-05	1.19513	up		ENSG00000181444	ZNF467	366	532	2.79859	5.79503	7.87039e-05	1.07011	up		ENSG00000124942	AHNAK	15134	29366	15.9307	32.3476	3.04098e-05	1.00763	up												ENSG00000135426	TESPA1	1976	4393	19.3758	35.8279	6.49056e-06	1.08575	up
ENSG00000139641	ESYT1	13649	25743	58.0083	102.839	2.55163e-05	1.01474	up		ENSG00000101230	ISM1	320	94	2.25525	0.938515	7.98174e-05	-1.23561	down		ENSG00000047634	SCML1	54	10	0.398182	0.06947	3.0791e-05	-2.36747	down												Homo_sapiens_newGene_9766	Homo_sapiens_newGene_9766	14	71	0.158744	0.810455	6.59868e-06	2.26564	up
Homo_sapiens_newGene_10874	Homo_sapiens_newGene_10874	112	33	1.413	1.55492	2.55923e-05	-1.65999	down		ENSG00000198246	SLC29A3	1400	475	10.945	5.46948	8.04145e-05	-1.02844	down		ENSG00000134245	WNT2B	47	132	0.222314	0.512772	3.1034e-05	1.53853	up												ENSG00000140937	CDH11	46	147	0.147379	0.423883	6.80266e-06	1.60672	up
ENSG00000181135	ZNF707	636	1246	6.71083	12.0481	2.55923e-05	1.06942	up		ENSG00000162419	GMEB1	444	635	2.34544	3.84619	8.9232e-05	1.04678	up		ENSG00000258539	AC068896.1	87	23	0.462807	0.128305	3.1678e-05	-1.86253	down												ENSG00000181666	HKR1	1040	495	9.35113	5.00025	7.14615e-06	-1.1377	down
Homo_sapiens_newGene_9377	Homo_sapiens_newGene_9377	92	24	1.40043	0.438661	2.55923e-05	-1.83402	down		ENSG00000116183	PAPPA2	135	216	0.253821	0.619037	8.9232e-05	1.20801	up		ENSG00000244682	FCGR2C	665	1334	9.7951	22.731	3.27569e-05	1.05547	up												ENSG00000151276	MAGI1	844	1903	4.02701	8.59727	7.30346e-06	1.10603	up
ENSG00000260272	AC093525.2	109	250	1.01828	2.23011	2.55923e-05	1.29595	up		ENSG00000171843	MLLT3	421	603	2.77838	14.919	9.28329e-05	1.04891	up		ENSG00000185215	TNFAIP2	96	229	0.476562	1.13012	3.44945e-05	1.30439	up												ENSG00000139641	ESYT1	11976	26221	56.5628	118.255	7.69476e-06	1.06375	up
ENSG00000146414	SHPRH	234	87	0.735757	0.203092	2.57817e-05	-1.32685	down		ENSG00000148219	ASTN2	241	67	2.00712	0.470319	9.28595e-05	-1.31466	down		ENSG00000043462	LCP2	5553	10759	21.707	45.2525	3.48078e-05	1.00547	up												ENSG00000182732	RGS6	33	116	0.33258	0.754178	8.13531e-06	1.74303	up
ENSG00000134363	FST	1868	3558	17.7849	33.1543	2.65894e-05	1.02888	up		ENSG00000116741	RGS2	75	12	1.00714	0.231042	9.74596e-05	-2.10362	down		ENSG00000184863	RBM33	1189	2340	5.1994	7.93309	3.4933e-05	1.02796	up												ENSG00000170619	COMMD5	3675	1824	55.5725	26.6334	8.29696e-06	-1.07741	down
ENSG00000171291	ZNF439	85	21	0.840037	0.27834	2.67924e-05	-1.91163	down		ENSG00000175538	KCNE3	291	427	1.82551	3.61376	0.000100495	1.08366	up		ENSG00000115602	IL1RL1	261	550	1.51039	4.06833	3.49981e-05	1.12628	up												Homo_sapiens_newGene_415	Homo_sapiens_newGene_415	50	8	0.543047	0.081926	8.5307e-06	-2.69132	down
ENSG00000144278	GALNT13	145	47	0.765614	0.428587	2.69064e-05	-1.52354	down		Homo_sapiens_newGene_332	Homo_sapiens_newGene_332	995	335	16.6291	11.9785	0.000102398	-1.03948	down		ENSG00000095951	HIVEP1	82	201	0.314251	0.648442	3.54928e-05	1.34343	up												ENSG00000108061	SHOC2	110	166	0.566975	1.53657	8.55028e-06	2.36778	up
ENSG00000038210	PI4K2B	291	113	1.50318	0.551282	2.71142e-05	-1.26443	down		ENSG00000157703	SVOPL	112	184	1.01264	2.36083	0.000103103	1.24594	up		ENSG00000278599	TBC1D3E	51	9	0.447955	0.080978	3.57399e-05	-2.43526	down												ENSG00000181104	F2R	1656	809	10.5574	4.805	9.11486e-06	-1.10019	down
ENSG00000235750	KIAA0040	171	59	0.682889	0.221107	2.83108e-05	-1.43399	down		ENSG00000014257	ACPP	1057	357	8.39466	5.08578	0.000103246	-1.03494	down		ENSG00000171488	LRRC8C	337	697	0.852477	1.89621	3.71494e-05	1.0994	up												ENSG00000183479	TREX2	138	353	1.43555	3.59381	9.11486e-06	1.28742	up
ENSG00000126878	AIF1L	455	188	2.46182	1.24884	2.85035e-05	-1.17525	down		ENSG00000147099	HDAC8	607	877	5.72109	9.8036	0.000112426	1.60107	up		ENSG00000131503	ANKHD1	583	1167	4.38414	9.13159	3.98084e-05	1.05236	up												ENSG00000251322	SHANK3	1530	3379	4.40729	9.36754	9.11486e-06	1.07618	up
ENSG00000120278	PLEKHG1	96	26	0.439237	0.062638	2.85488e-05	-1.78042	down		ENSG00000105426	PTPRS	343	104	2.20521	1.02884	0.000112426	-1.19	down		ENSG00000214367	HAUS3	390	166	2.65097	1.22637	4.04963e-05	-1.18041	down												ENSG00000196517	SLC6A9	7	49	0.039157	0.34913	9.24434e-06	2.71934	up
ENSG00000164048	ZNF589	590	251	4.18476	2.27371	2.89989e-05	-1.13329	down		Homo_sapiens_newGene_4952	Homo_sapiens_newGene_4952	381	117	1.76011	0.810478	0.000115065	-1.17175	down		ENSG00000147099	HDAC8	607	704	5.72109	11.0068	4.05697e-05	1.79453	up												ENSG00000145365	TIFA	286	120	1.58	0.563268	9.40018e-06	-1.31888	down
ENSG00000110848	CD69	40	113	0.454083	1.21233	2.90828e-05	1.5945	up		ENSG00000141013	GAS8	361	110	2.55417	1.80134	0.000119029	-1.18292	down		ENSG00000183166	CALN1	70	17	0.135143	0.03525	4.13305e-05	-1.98278	down												ENSG00000110047	EHD1	3334	7290	14.9631	31.4911	9.56122e-06	1.06181	up
ENSG00000273154	AL121845.3	435	179	2.62482	1.09316	2.99303e-05	-1.18115	down		ENSG00000159251	ACTC1	20	52	0.098423	0.367287	0.000120009	1.90156	up		ENSG00000151790	TDO2	68	173	0.890476	2.22166	4.18486e-05	1.39677	up												ENSG00000128271	ADORA2A	6	46	0.126177	0.329391	9.77775e-06	2.84672	up
Homo_sapiens_newGene_4613	Homo_sapiens_newGene_4613	132	291	0.780286	1.70367	3.08657e-05	1.23903	up		ENSG00000228570	NUTM2E	8	34	0.037434	0.238254	0.000127224	2.59622	up		ENSG00000181418	DDN	719	1427	3.50714	7.48199	4.20488e-05	1.04007	up												ENSG00000145555	MYO10	1281	2831	2.74562	5.80862	9.77775e-06	1.07715	up
ENSG00000170689	HOXB9	172	60	1.21778	0.402562	3.33492e-05	-1.4182	down		ENSG00000150594	ADRA2A	34	74	0.163962	0.514159	0.000130236	1.64856	up		ENSG00000162723	SLAMF9	162	356	2.95447	7.24905	4.31427e-05	1.18653	up												Homo_sapiens_newGene_10424	Homo_sapiens_newGene_10424	158	395	0.387934	0.927646	9.77775e-06	1.25446	up
ENSG00000130311	DDA1	4073	7647	18.7099	32.9214	3.33492e-05	1.00814	up		ENSG00000196083	IL1RAP	181	276	0.784518	1.56935	0.000131867	1.13886	up		ENSG00000197808	ZNF461	245	97	1.80659	0.972799	4.35794e-05	-1.28437	down												ENSG00000184305	CCSER1	42	136	0.39223	0.455405	1.00486e-05	1.62549	up
ENSG00000026751	SLAMF7	32	98	0.217515	0.643842	3.44971e-05	1.71003	up		ENSG00000176371	ZSCAN2	428	603	6.35701	9.64615	0.000146545	1.02512	up		ENSG00000141510	TP53	13507	11034	101.077	97.9626	4.48351e-05	-1.35509	down												Homo_sapiens_newGene_9665	Homo_sapiens_newGene_9665	194	75	1.07317	0.390182	1.00565e-05	-1.43637	down
ENSG00000154822	PLCL2	83	21	0.365642	0.087847	3.44971e-05	-1.87734	down		ENSG00000164484	TMEM200A	15	44	0.051037	0.346465	0.000150784	2.07258	up		Homo_sapiens_newGene_340	Homo_sapiens_newGene_340	67	16	1.41895	0.334211	5.03671e-05	-2.00652	down												ENSG00000092096	SLC22A17	1673	821	19.5619	7.85992	1.02625e-05	-1.09369	down
ENSG00000137801	THBS1	213	78	0.728819	0.17347	3.44971e-05	-1.34859	down		ENSG00000171777	RASGRP4	327	468	1.85285	3.9462	0.000152389	1.04771	up		ENSG00000136371	MTHFS	2696	1294	62.8893	31.8937	5.0729e-05	-1.00763	down												ENSG00000090554	FLT3LG	88	239	1.67109	4.2552	1.0288e-05	1.37338	up
ENSG00000109670	FBXW7	351	142	1.15965	0.447862	3.52199e-05	-1.20552	down		ENSG00000101109	STK4	328	469	2.14732	2.00418	0.000159726	1.04639	up		ENSG00000172995	ARPP21	55	11	0.301409	0.063604	5.10219e-05	-2.25797	down												ENSG00000101199	ARFGAP1	2386	5214	19.7716	31.2864	1.06456e-05	1.06094	up
ENSG00000177200	CHD9	299	117	0.434161	0.292273	3.66828e-05	-1.25341	down		ENSG00000077157	PPP1R12B	344	105	1.91306	0.17719	0.000160593	-1.18041	down		ENSG00000105538	RASIP1	9	48	0.044231	0.280206	5.10219e-05	2.44975	up												ENSG00000140950	MEAK7	225	540	2.56778	2.50651	1.09458e-05	1.19577	up
ENSG00000175832	ETV4	2003	3768	17.2634	31.2526	3.80483e-05	1.01095	up		Homo_sapiens_newGene_3063	Homo_sapiens_newGene_3063	34	73	0.38717	1.51679	0.000165428	1.62895	up		ENSG00000008283	CYB561	1038	2023	7.38604	21.3917	5.13117e-05	1.01388	up												ENSG00000267120	AD000671.2	21	87	0.212568	0.88767	1.12339e-05	1.97756	up
ENSG00000144488	ESPNL	191	400	0.830494	1.43206	3.93809e-05	1.16525	up		ENSG00000104369	JPH1	294	88	1.22436	0.521685	0.000165428	-1.20846	down		ENSG00000173890	GPR160	339	143	3.09039	1.40159	5.48988e-05	-1.19329	down												ENSG00000198771	RCSD1	1213	2667	7.98025	16.9637	1.19584e-05	1.06974	up
ENSG00000140937	CDH11	44	120	0.117352	0.306787	3.94024e-05	1.54404	up		Homo_sapiens_newGene_13547	Homo_sapiens_newGene_13547	201	299	0.588158	1.25023	0.000165516	1.10321	up		ENSG00000240184	PCDHGC3	181	68	0.731653	0.468785	5.63521e-05	-1.35951	down												ENSG00000141433	ADCYAP1	119	39	1.76754	0.227937	1.20601e-05	-1.67299	down
ENSG00000154727	GABPA	518	220	1.95251	0.74512	3.95159e-05	-1.13565	down		ENSG00000164292	RHOBTB3	322	98	1.25826	0.553214	0.000168726	-1.18454	down		ENSG00000184227	ACOT1	677	1333	7.22345	15.4507	5.67957e-05	1.02859	up												ENSG00000115194	SLC30A3	49	8	0.442157	0.060894	1.21784e-05	-2.66224	down
ENSG00000108405	P2RX1	1002	1904	9.90066	20.6647	4.00939e-05	1.02542	up		ENSG00000065923	SLC9A7	221	62	0.402278	0.160224	0.000176926	-1.30146	down		ENSG00000085871	MGST2	1400	664	31.0153	16.4338	6.03725e-05	-1.02475	down												ENSG00000167680	SEMA6B	8	51	0.040929	0.25046	1.21784e-05	2.58736	up
ENSG00000273173	SNURF	70	170	2.23561	5.44331	4.03655e-05	1.37783	up		ENSG00000162772	ATF3	409	573	4.10083	7.50793	0.000180801	1.017	up		ENSG00000183647	ZNF530	118	267	2.573	4.51874	6.0911e-05	1.22844	up												ENSG00000144712	CAND2	84	229	0.364369	0.976616	1.23652e-05	1.37877	up
ENSG00000113595	TRIM23	115	34	0.500796	0.140511	4.07398e-05	-1.65517	down		ENSG00000157404	KIT	113	181	0.401625	0.943928	0.000182052	1.20943	up		ENSG00000128595	CALU	1120	2167	6.76977	13.5463	6.10415e-05	1.0034	up												ENSG00000007312	CD79B	125	319	2.03032	5.54166	1.24591e-05	1.28398	up
ENSG00000163291	PAQR3	540	230	2.8289	0.98806	4.13856e-05	-1.13155	down		ENSG00000166173	LARP6	355	110	7.26744	3.04039	0.000182871	-1.15875	down		ENSG00000125740	FOSB	369	745	2.20447	4.54962	6.11289e-05	1.06464	up												ENSG00000184730	APOBR	2046	4455	11.0176	23.0949	1.25941e-05	1.05575	up
ENSG00000142530	FAM71E1	54	9	0.81467	0.113744	4.13856e-05	-2.46983	down		ENSG00000035720	STAP1	162	247	2.01777	4.4169	0.000185033	1.13863	up		ENSG00000028137	TNFRSF1B	568	256	2.81902	1.36421	6.47383e-05	-1.0981	down												ENSG00000183426	NPIPA1	173	422	3.24705	8.00493	1.32975e-05	1.21907	up
ENSG00000206561	COLQ	715	1372	4.53308	8.01503	4.13856e-05	1.03949	up		ENSG00000164251	F2RL1	64	10	0.400393	0.089561	0.000185033	-2.13589	down		ENSG00000163376	KBTBD8	113	36	0.685735	0.434094	6.51692e-05	-1.59568	down												ENSG00000100351	GRAP2	3651	7894	22.6525	41.9217	1.3418e-05	1.04562	up
ENSG00000257524	AL157935.2	170	360	0.941565	2.18486	4.13906e-05	1.18121	up		ENSG00000143889	HNRNPLL	534	175	3.33088	1.56454	0.000186588	-1.07821	down		ENSG00000180537	RNF182	84	23	0.413089	0.228754	6.64557e-05	-1.81198	down												ENSG00000081803	CADPS2	164	62	0.547828	0.195443	1.37662e-05	-1.46828	down
ENSG00000170185	USP38	434	181	1.28229	0.481718	4.14995e-05	-1.16181	down		Homo_sapiens_newGene_5625	Homo_sapiens_newGene_5625	93	19	1.71524	0.428405	0.000191717	-1.75495	down		ENSG00000170345	FOS	49	121	0.759991	1.3548	6.67241e-05	2.17279	up												ENSG00000135677	GNS	2470	5348	10.7204	23.9222	1.42077e-05	1.04763	up
ENSG00000203618	GP1BB	60	152	0.703684	1.68942	4.24094e-05	1.43844	up		ENSG00000147789	ZNF7	299	428	3.20351	5.91878	0.000195068	1.04793	up		ENSG00000174136	RGMB	243	98	1.20263	0.556305	6.74811e-05	-1.25777	down												ENSG00000255152	MSH5-SAPCD1	119	40	0.834014	0.278075	1.53231e-05	-1.63659	down
ENSG00000069535	MAOB	80	190	0.565047	1.27933	4.28402e-05	1.34588	up		ENSG00000184185	KCNJ12	58	107	0.192413	0.511027	0.000196163	1.41202	up		ENSG00000196387	ZNF140	131	45	0.765202	0.689545	7.56565e-05	-1.48776	down												ENSG00000170345	FOS	30	121	0.411215	1.3548	1.54602e-05	1.77135	up
ENSG00000104369	JPH1	294	116	1.22436	0.458833	4.34443e-05	-1.24146	down		ENSG00000283632	EXOC3L2	262	77	1.63627	0.670067	0.00019806	-1.23471	down		ENSG00000184988	TMEM106A	364	158	2.26507	2.27285	7.96879e-05	-1.15211	down												ENSG00000177721	ANXA2R	121	41	1.91899	0.628941	1.58923e-05	-1.6251	down
ENSG00000130054	FAM155B	330	133	1.50022	0.57379	4.3985e-05	-1.21093	down		Homo_sapiens_newGene_9302	Homo_sapiens_newGene_9302	163	248	0.516359	0.960143	0.000199233	1.13558	up		ENSG00000153982	GDPD1	358	155	5.02885	1.88066	8.0199e-05	-1.15578	down												ENSG00000100368	CSF2RB	1656	3587	7.19474	14.7305	1.63921e-05	1.0482	up
ENSG00000131845	ZNF304	439	184	1.94335	0.936952	4.39941e-05	-1.15463	down		ENSG00000168214	RBPJ	287	411	2.86861	2.66881	0.000205046	1.04853	up		ENSG00000185420	SMYD3	2726	3082	44.3475	75.438	8.34011e-05	1.23206	up												ENSG00000170989	S1PR1	1150	565	8.74055	3.84396	1.64048e-05	-1.09196	down
ENSG00000048707	VPS13D	1416	644	1.59401	0.682844	4.50026e-05	-1.03719	down		ENSG00000234414	RBMY1A1	74	128	0.784369	1.97196	0.000221029	1.31965	up		ENSG00000269403	AC008750.8	72	19	2.36833	0.648855	8.46852e-05	-1.86397	down												ENSG00000074660	SCARF1	162	396	0.959495	2.25962	1.69724e-05	1.22206	up
ENSG00000166401	SERPINB8	100	227	0.795643	1.98984	4.58118e-05	1.28096	up		Homo_sapiens_newGene_9999	Homo_sapiens_newGene_9999	46	89	1.11695	3.26611	0.000230825	1.48003	up		ENSG00000235453	SMIM27	229	92	4.18776	1.80743	8.47988e-05	-1.26324	down												ENSG00000168374	ARF4	2561	5511	32.2712	65.6635	1.71895e-05	1.03875	up
ENSG00000101752	MIB1	1110	500	2.11874	0.905067	4.59914e-05	-1.05102	down		ENSG00000188763	FZD9	72	12	0.563025	0.133728	0.000230825	-2.04485	down		Homo_sapiens_newGene_803	Homo_sapiens_newGene_803	1458	701	7.03586	4.07132	8.66909e-05	-1.0051	down												ENSG00000173821	RNF213	1610	3480	1.88787	3.85008	1.77568e-05	1.04515	up
ENSG00000133134	BEX2	968	1829	19.929	36.1864	4.79596e-05	1.01724	up		ENSG00000026751	SLAMF7	32	68	0.217515	0.641503	0.000246463	1.61381	up		ENSG00000171016	PYGO1	101	31	0.567858	0.227586	8.77627e-05	-1.64885	down												ENSG00000136371	MTHFS	2558	1294	65.1129	31.8937	1.82254e-05	-1.04993	down
ENSG00000137145	DENND4C	161	56	0.555164	0.140954	4.91639e-05	-1.42225	down		ENSG00000162415	ZSWIM5	101	22	0.316533	0.09864	0.000259961	-1.66337	down		ENSG00000127863	TNFRSF19	98	224	0.546743	1.33497	9.44116e-05	1.24285	up												ENSG00000079337	RAPGEF3	98	258	0.447405	1.36253	1.8296e-05	1.32861	up
ENSG00000244734	HBB	619	1186	15.6252	32.6484	5.1361e-05	1.0373	up		Homo_sapiens_newGene_817	Homo_sapiens_newGene_817	79	15	1.74331	0.455264	0.000264624	-1.85895	down		ENSG00000058673	ZC3H11A	274	556	1.03764	2.10564	9.4613e-05	1.07184	up												ENSG00000170677	SOCS6	477	221	1.66186	0.742786	1.87137e-05	-1.1763	down
ENSG00000006638	TBXA2R	32	96	0.22289	0.633112	5.24205e-05	1.68032	up		ENSG00000144648	ACKR2	58	105	0.390264	0.976304	0.000272745	1.38483	up		ENSG00000178038	ALS2CL	28	87	0.106821	0.359304	9.5031e-05	1.68237	up												ENSG00000124783	SSR1	1336	2891	16.1454	14.6987	1.87839e-05	1.04676	up
Homo_sapiens_newGene_4718	Homo_sapiens_newGene_4718	984	1852	2.8633	5.11346	5.34783e-05	1.01162	up		ENSG00000171860	C3AR1	57	103	0.497996	1.28624	0.000273408	1.38214	up		ENSG00000084764	MAPRE3	737	345	7.41582	3.72626	9.92718e-05	-1.04352	down												ENSG00000198794	SCAMP5	201	478	3.43986	3.72858	1.93698e-05	1.1825	up
ENSG00000007516	BAIAP3	34	100	0.141223	0.376505	5.59184e-05	1.65202	up		ENSG00000163297	ANTXR2	339	473	0.812763	1.66709	0.00027566	1.01107	up		ENSG00000139318	DUSP6	405	800	1.80915	4.1696	0.000102832	1.03313	up												Homo_sapiens_newGene_12900	Homo_sapiens_newGene_12900	93	244	0.751761	2.43237	1.93983e-05	1.32362	up
ENSG00000105750	ZNF85	223	85	2.1823	1.39957	5.6887e-05	-1.29093	down		ENSG00000082269	FAM135A	128	31	0.377016	0.125534	0.000276574	-1.51189	down		ENSG00000166037	CEP57	294	593	2.74171	4.4129	0.000102967	1.06317	up												ENSG00000145242	EPHA5	161	392	0.407987	0.936413	1.95429e-05	1.21635	up
ENSG00000130943	PKDREJ	53	9	0.125829	0.01804	5.78946e-05	-2.44293	down		ENSG00000165025	SYK	1576	1674	5.75558	10.8614	0.000282724	1.28074	up		Homo_sapiens_newGene_10875	Homo_sapiens_newGene_10875	375	742	2.00551	4.28547	0.000106629	1.03556	up												ENSG00000184368	MAP7D2	16	72	0.082063	0.35574	2.05839e-05	2.09469	up
ENSG00000108375	RNF43	522	1002	1.76747	3.38713	5.84714e-05	1.03994	up		ENSG00000166592	RRAD	57	8	0.656398	0.133069	0.000282724	-2.28747	down		ENSG00000204186	ZDBF2	139	50	0.261021	0.097359	0.000110311	-1.42158	down												ENSG00000072682	P4HA2	774	376	7.53801	3.26378	2.16309e-05	-1.10816	down
ENSG00000123983	ACSL3	2159	1005	11.9154	5.318	6.02099e-05	-1.00372	down		ENSG00000183826	BTBD9	376	521	1.52396	2.17377	0.000289184	1.0011	up		ENSG00000076067	RBMS2	317	633	1.07968	1.88543	0.00011048	1.04871	up												ENSG00000083454	P2RX5	645	1417	6.96545	13.7842	2.16309e-05	1.0685	up
Homo_sapiens_newGene_1703	Homo_sapiens_newGene_1703	179	64	1.42173	0.450962	6.06855e-05	-1.38278	down		ENSG00000123595	RAB9A	207	59	2.51535	1.03696	0.000297436	-1.27855	down		ENSG00000164484	TMEM200A	15	60	0.051037	0.392491	0.000110608	2.04205	up												ENSG00000143382	ADAMTSL4	68	190	0.324261	0.863918	2.18326e-05	1.41395	up
ENSG00000168497	CAVIN2	1625	750	9.20103	4.02886	6.07655e-05	-1.016	down		ENSG00000101104	PABPC1L	234	69	2.84544	1.25698	0.000297745	-1.22979	down		ENSG00000171509	RXFP1	311	621	1.62926	3.34064	0.000111762	1.04866	up												ENSG00000120645	IQSEC3	14	67	0.040235	0.183782	2.19222e-05	2.18213	up
ENSG00000109618	SEPSECS	342	141	1.9747	0.833953	6.09313e-05	-1.17825	down		ENSG00000135324	MRAP2	270	383	2.29254	4.64248	0.000305389	1.03481	up		ENSG00000136492	BRIP1	66	162	0.199166	0.565435	0.000111762	1.34505	up												ENSG00000182149	IST1	3861	8213	29.8328	67.7697	2.24516e-05	1.02209	up
ENSG00000117595	IRF6	560	244	2.61465	1.00306	6.17304e-05	-1.0988	down		ENSG00000198826	ARHGAP11A	485	161	3.77384	1.74674	0.000312916	-1.05962	down		ENSG00000138778	CENPE	64	158	0.134181	0.359749	0.000111762	1.35332	up												ENSG00000167286	CD3D	162	392	3.84193	9.30612	2.27684e-05	1.20742	up
ENSG00000101311	FERMT1	637	281	2.29179	0.943614	6.39836e-05	-1.08103	down		ENSG00000054654	SYNE2	62	109	0.051869	0.420599	0.00031478	1.34274	up		ENSG00000139211	AMIGO2	217	446	1.14328	2.81638	0.000112656	1.09018	up												ENSG00000267710	EDDM13	13	62	0.40009	1.41288	2.28359e-05	2.17642	up
ENSG00000150630	VEGFC	149	51	1.31612	0.423597	6.43187e-05	-1.44522	down		ENSG00000058673	ZC3H11A	274	387	1.03764	1.93797	0.000315142	1.02859	up		ENSG00000171843	MLLT3	421	824	2.77838	15.8573	0.000116577	1.01989	up												ENSG00000120318	ARAP3	151	57	0.781462	0.25659	2.33405e-05	-1.47027	down
ENSG00000137642	SORL1	76	19	0.127222	0.029939	6.47448e-05	-1.89395	down		ENSG00000104205	SGK3	138	35	0.751467	0.434014	0.000326042	-1.44575	down		ENSG00000197147	LRRC8B	378	745	0.935601	1.96375	0.000117025	1.02989	up												ENSG00000101230	ISM1	352	159	2.76542	1.20412	2.37773e-05	-1.21271	down
ENSG00000138650	PCDH10	88	24	0.313433	0.086966	6.54774e-05	-1.76999	down		ENSG00000167851	CD300A	23	55	0.223306	0.805102	0.000330283	1.78207	up		ENSG00000164251	F2RL1	64	16	0.400393	0.107588	0.000118709	-1.94055	down												ENSG00000141219	C17orf80	356	161	2.32813	2.09449	2.38807e-05	-1.21099	down
ENSG00000148218	ALAD	1367	629	8.28575	3.55213	6.75472e-05	-1.02038	down		ENSG00000187997	C17orf99	607	207	13.4877	6.2065	0.000345984	-1.02088	down		ENSG00000169213	RAB3B	304	606	0.432374	0.927365	0.000118712	1.04622	up												ENSG00000167772	ANGPTL4	67	17	0.728215	0.168036	2.45165e-05	-2.03726	down
ENSG00000133477	FAM83F	112	246	0.13145	0.273971	7.01902e-05	1.23357	up		Homo_sapiens_newGene_3791	Homo_sapiens_newGene_3791	13	40	0.304746	1.29657	0.000353194	2.1397	up		ENSG00000105879	CBLL1	861	409	4.9406	2.70156	0.000118712	-1.02241	down												ENSG00000164841	TMEM74	67	17	0.785155	0.185948	2.45165e-05	-2.03726	down
ENSG00000164484	TMEM200A	15	58	0.051037	0.336032	7.01902e-05	2.04107	up		ENSG00000171786	NHLH1	68	117	0.478157	1.18981	0.000353685	1.31186	up		ENSG00000115904	SOS1	470	914	1.03337	2.15889	0.000120706	1.01062	up												ENSG00000152763	WDR78	52	10	0.348421	0.042805	2.71375e-05	-2.43038	down
ENSG00000139211	AMIGO2	217	438	1.14328	2.32634	7.09184e-05	1.11214	up		ENSG00000113369	ARRDC3	422	139	1.84069	0.860592	0.000366838	-1.07077	down		ENSG00000105514	RAB3D	381	170	1.6294	0.778364	0.00012429	-1.11241	down												ENSG00000121064	SCPEP1	333	150	3.53651	1.50774	2.73246e-05	-1.21668	down
Homo_sapiens_newGene_4344	Homo_sapiens_newGene_4344	99	221	0.613806	1.37272	7.09184e-05	1.25681	up		ENSG00000146592	CREB5	87	18	0.420435	0.20202	0.00037815	-1.73646	down		ENSG00000133067	LGR6	670	314	3.59165	1.8069	0.000125174	-1.04182	down												ENSG00000133318	RTN3	4902	10342	39.7304	80.0591	2.79913e-05	1.01023	up
ENSG00000102908	NFAT5	405	172	0.52015	0.208676	7.10882e-05	-1.1356	down		ENSG00000133106	EPSTI1	67	11	0.387661	0.089545	0.000378683	-2.06566	down		ENSG00000165025	SYK	1576	1632	5.75558	9.57572	0.000131118	1.02496	up												ENSG00000105426	PTPRS	372	170	2.12821	1.31085	2.84945e-05	-1.19598	down
ENSG00000104626	ERI1	1208	555	4.78465	2.08433	7.1192e-05	-1.02254	down		Homo_sapiens_newGene_7201	Homo_sapiens_newGene_7201	11	35	0.203959	0.982498	0.000383842	2.18564	up		ENSG00000116117	PARD3B	274	549	0.612833	1.43843	0.000131118	1.05357	up												ENSG00000186654	PRR5	2247	1151	27.9158	14.1858	2.89492e-05	-1.03185	down
Homo_sapiens_newGene_8340	Homo_sapiens_newGene_8340	401	170	3.66454	1.45946	7.1192e-05	-1.13815	down		ENSG00000167434	CA4	15	41	0.244612	0.904759	0.000386062	1.97094	up		ENSG00000259529	AL136295.5	389	762	1.48073	3.12221	0.000135306	1.02106	up												ENSG00000206127	GOLGA8O	24	90	0.24292	0.877796	2.96613e-05	1.8348	up
ENSG00000187474	FPR3	52	133	0.361601	0.880099	7.29997e-05	1.45193	up		ENSG00000126603	GLIS2	170	47	0.69462	0.269096	0.000394636	-1.32209	down		ENSG00000137393	RNF144B	28	85	0.100504	0.330217	0.000149272	1.64886	up												ENSG00000123358	NR4A1	89	232	0.942536	1.93481	2.97735e-05	1.31424	up
ENSG00000135801	TAF5L	1225	565	7.36057	2.98419	7.77741e-05	-1.01694	down		ENSG00000127863	TNFRSF19	98	156	0.546743	1.23834	0.000394636	1.20029	up		ENSG00000170017	ALCAM	154	58	0.597056	0.238798	0.000149615	-1.35566	down												ENSG00000213316	LTC4S	1240	625	38.3401	19.0598	3.08651e-05	-1.05508	down
ENSG00000170412	GPRC5C	20	69	0.121548	0.409974	7.86695e-05	1.87918	up		ENSG00000075035	WSCD2	69	12	0.278929	0.066247	0.000395454	-1.98358	down		ENSG00000142530	FAM71E1	54	12	0.81467	0.181864	0.000151936	-2.10735	down												Homo_sapiens_newGene_6891	Homo_sapiens_newGene_6891	9	51	0.291074	1.69231	3.15077e-05	2.41985	up
ENSG00000159251	ACTC1	20	69	0.098423	0.319341	7.86695e-05	1.87918	up		ENSG00000224982	TMEM233	284	395	1.68509	3.34225	0.000405424	1.00641	up		ENSG00000224902	GAGE12H	91	28	3.15395	1.02991	0.000155126	-1.64486	down												ENSG00000173598	NUDT4	2273	1168	10.0634	7.97022	3.15077e-05	-1.0273	down
ENSG00000160326	SLC2A6	71	168	0.521238	1.19954	7.931e-05	1.34034	up		ENSG00000184305	CCSER1	68	116	0.378965	0.830233	0.000405424	1.29949	up		ENSG00000135870	RC3H1	241	486	0.694222	0.979886	0.000158103	1.06281	up												ENSG00000135503	ACVR1B	819	405	3.87111	3.25164	3.15077e-05	-1.08252	down
ENSG00000104413	ESRP1	51	9	0.250382	0.036854	7.96489e-05	-2.38757	down		ENSG00000204271	SPIN3	213	62	1.33835	0.686039	0.000406699	-1.24831	down		Homo_sapiens_newGene_7026	Homo_sapiens_newGene_7026	469	216	5.05445	2.62329	0.000162389	-1.06685	down												ENSG00000148737	TCF7L2	134	327	1.567	1.59355	3.15077e-05	1.21948	up
ENSG00000164751	PEX2	532	1009	4.10638	5.46989	8.12689e-05	1.02261	up		ENSG00000272916	AC022400.6	63	109	0.195305	0.485254	0.000423636	1.31971	up		Homo_sapiens_newGene_4139	Homo_sapiens_newGene_4139	49	10	2.01671	0.417157	0.000166013	-2.22763	down												ENSG00000213931	HBE1	3484	1804	115.257	57.382	3.1949e-05	-1.01632	down
ENSG00000082269	FAM135A	128	42	0.377016	0.176504	8.13992e-05	-1.50564	down		ENSG00000258311	AC009779.3	74	14	0.485585	0.105128	0.000424407	-1.86365	down		ENSG00000167733	HSD11B1L	232	97	3.86879	1.7186	0.000174402	-1.20575	down												ENSG00000162772	ATF3	151	364	1.91478	3.90847	3.2427e-05	1.20191	up
ENSG00000125772	GPCPD1	265	106	0.881008	0.390578	8.40003e-05	-1.22163	down		ENSG00000143842	SOX13	151	40	0.766807	0.379177	0.000426541	-1.38338	down		Homo_sapiens_newGene_6624	Homo_sapiens_newGene_6624	41	110	0.486482	1.67011	0.000174402	1.47223	up												ENSG00000141505	ASGR1	18	76	0.340317	1.33304	3.26252e-05	2.00385	up
Homo_sapiens_newGene_5232	Homo_sapiens_newGene_5232	59	12	0.874971	0.284879	8.43531e-05	-2.18704	down		Homo_sapiens_newGene_11197	Homo_sapiens_newGene_11197	248	76	3.11272	1.47849	0.000468133	-1.17436	down		ENSG00000145864	GABRB2	42	112	0.102244	0.295411	0.000174897	1.46354	up												ENSG00000147168	IL2RG	3702	7778	51.6733	102.487	3.32386e-05	1.00425	up
ENSG00000165449	SLC16A9	913	417	3.99335	1.73104	8.53328e-05	-1.03099	down		ENSG00000105991	HOXA1	377	124	3.13588	1.41206	0.000468133	-1.07277	down		ENSG00000108061	SHOC2	117	166	0.768469	1.53657	0.000175789	1.20224	up												Homo_sapiens_newGene_8802	Homo_sapiens_newGene_8802	39	123	1.10785	3.41426	3.40659e-05	1.58728	up
ENSG00000205927	OLIG2	240	94	1.85248	0.724074	8.6421e-05	-1.25186	down		ENSG00000221866	PLXNA4	35	71	0.04539	0.133746	0.000496208	1.54729	up		ENSG00000276644	DACH1	52	132	0.18018	0.493931	0.000175789	1.39305	up												ENSG00000198668	CALM1	5648	2952	29.7964	14.6381	3.64995e-05	-1.00284	down
ENSG00000131979	GCH1	144	50	0.892259	0.294414	8.6421e-05	-1.42452	down		ENSG00000185864	NPIPB4	350	114	3.33826	4.28793	0.000497271	-1.08681	down		ENSG00000146094	DOK3	254	505	2.93031	5.02815	0.000182984	1.04237	up												ENSG00000121753	ADGRB2	228	97	0.941448	0.353258	3.81255e-05	-1.29867	down
ENSG00000140859	KIFC3	506	958	2.94277	5.11564	8.65657e-05	1.02006	up		ENSG00000163611	SPICE1	66	11	0.220923	0.049284	0.000501349	-2.04401	down		ENSG00000059377	TBXAS1	118	256	1.09138	2.43684	0.000186915	1.16778	up												ENSG00000163728	TTC14	230	99	1.43782	0.744418	3.8196e-05	-1.28186	down
ENSG00000143382	ADAMTSL4	86	196	0.366979	0.799713	8.87917e-05	1.28653	up		ENSG00000143382	ADAMTSL4	86	138	0.366979	0.830782	0.000510693	1.21168	up		ENSG00000107099	DOCK8	295	581	0.829899	1.60746	0.000189674	1.02879	up												Homo_sapiens_newGene_1370	Homo_sapiens_newGene_1370	475	226	2.70435	1.67503	3.8196e-05	-1.13798	down
ENSG00000164674	SYTL3	86	196	0.53879	1.41956	8.87917e-05	1.28653	up		ENSG00000006534	ALDH3B1	167	242	1.33656	2.62959	0.000555091	1.06532	up		ENSG00000159251	ACTC1	20	69	0.098423	0.366749	0.000192692	1.8313	up												ENSG00000170525	PFKFB3	1455	743	7.64085	3.87791	3.92852e-05	-1.03628	down
Homo_sapiens_newGene_2295	Homo_sapiens_newGene_2295	84	192	1.6122	2.73654	8.89294e-05	1.2907	up		Homo_sapiens_newGene_1384	Homo_sapiens_newGene_1384	76	125	0.742888	1.56525	0.000579604	1.24706	up		ENSG00000196417	ZNF765	272	118	1.48313	0.509296	0.000199333	-1.15271	down												ENSG00000188710	QRFP	17	72	0.585128	0.913993	3.9701e-05	2.00787	up
ENSG00000130997	POLN	54	10	0.30072	0.052489	9.08744e-05	-2.31974	down		ENSG00000267120	AD000671.2	161	45	1.52313	0.602635	0.000640099	-1.30628	down		Homo_sapiens_newGene_1075	Homo_sapiens_newGene_1075	81	185	0.793464	1.9619	0.00020046	1.24151	up												ENSG00000159496	RGL4	145	56	0.779643	0.454362	4.39666e-05	-1.4373	down
ENSG00000106366	SERPINE1	270	109	1.54497	0.591672	9.10728e-05	-1.20836	down		ENSG00000106976	DNM1	52	7	0.26222	0.159033	0.000687165	-2.34543	down		ENSG00000175538	KCNE3	291	571	1.82551	3.70169	0.000212661	1.02343	up												Homo_sapiens_newGene_12719	Homo_sapiens_newGene_12719	93	30	2.39609	0.750336	4.54678e-05	-1.69485	down
ENSG00000196110	ZNF699	79	21	0.425143	0.106182	9.10794e-05	-1.80619	down		Homo_sapiens_newGene_340	Homo_sapiens_newGene_340	67	12	1.41895	0.382391	0.000701642	-1.94123	down		Homo_sapiens_newGene_8883	Homo_sapiens_newGene_8883	206	85	2.08727	0.789391	0.000212661	-1.22464	down												ENSG00000198440	ZNF583	110	38	0.456152	0.324041	4.71374e-05	-1.59701	down
ENSG00000054793	ATP9A	263	106	0.591433	0.227121	9.17543e-05	-1.2107	down		ENSG00000130812	ANGPTL6	73	119	0.735957	1.75186	0.00070634	1.23414	up		ENSG00000134852	CLOCK	332	149	0.642462	0.296417	0.000234402	-1.10395	down												Homo_sapiens_newGene_7850	Homo_sapiens_newGene_7850	37	116	0.3025	0.929834	4.83004e-05	1.57854	up
ENSG00000179104	TMTC2	95	28	0.326016	0.085054	9.22559e-05	-1.65889	down		Homo_sapiens_newGene_9782	Homo_sapiens_newGene_9782	23	52	0.17257	0.561228	0.000739195	1.7013	up		ENSG00000271425	NBPF10	207	415	0.288973	0.624507	0.000240862	1.0543	up												ENSG00000104267	CA2	1243	2610	14.7849	29.8756	4.99422e-05	1.00333	up
ENSG00000125449	ARMC7	481	911	6.42829	7.79777	9.25408e-05	1.02058	up		ENSG00000274419	TBC1D3D	96	22	0.826556	0.2597	0.000779416	-1.59023	down		ENSG00000160326	SLC2A6	71	166	0.521238	1.34753	0.000245539	1.27506	up												ENSG00000188760	TMEM198	55	12	0.481176	0.097523	5.2066e-05	-2.25112	down
ENSG00000171729	TMEM51	439	191	4.18831	1.76322	0.00010359	-1.1008	down		ENSG00000119922	IFIT2	33	66	0.183958	0.564932	0.000783563	1.52662	up		ENSG00000226941	RBMY1J	35	96	0.336222	0.996664	0.000249825	1.50357	up												ENSG00000145687	SSBP2	1160	2434	12.2445	20.6618	5.30978e-05	1.00231	up
ENSG00000215915	ATAD3C	50	9	0.232899	0.040088	0.000110373	-2.35907	down		ENSG00000151474	FRMD4A	11	34	0.028668	0.128675	0.000784765	2.14394	up		ENSG00000104863	LIN7B	253	111	6.52061	3.10108	0.000309845	-1.13643	down												ENSG00000168152	THAP9	10	52	0.264447	0.498515	5.39098e-05	2.29772	up
ENSG00000138380	CARF	50	9	0.227281	0.04184	0.000110373	-2.35907	down		ENSG00000107338	SHB	213	65	1.39645	0.606784	0.000814654	-1.18025	down		ENSG00000131773	KHDRBS3	75	170	0.959388	1.68537	0.000309877	1.23045	up												ENSG00000127720	METTL25	62	16	0.752073	0.177429	5.39098e-05	-2.01237	down
ENSG00000183785	TUBA8	41	109	0.466862	1.11628	0.000110493	1.50705	up		ENSG00000164588	HCN1	175	248	0.344385	0.85277	0.000816787	1.03319	up		ENSG00000126603	GLIS2	170	69	0.69462	0.301481	0.000319893	-1.2481	down												ENSG00000105967	TFEC	43	129	0.162649	0.434742	5.39955e-05	1.51548	up
ENSG00000182557	SPNS3	116	249	0.986299	2.02358	0.000110587	1.20048	up		ENSG00000106299	WASL	69	113	0.280532	0.664408	0.000856612	1.2407	up		ENSG00000143382	ADAMTSL4	86	190	0.366979	0.863918	0.000349663	1.19367	up												ENSG00000123080	CDKN2C	917	465	9.52272	5.33387	5.56329e-05	-1.04631	down
ENSG00000171208	NETO2	712	323	2.94217	1.57509	0.000110587	-1.0407	down		ENSG00000164674	SYTL3	86	135	0.53879	1.35786	0.000860344	1.18	up		ENSG00000174788	PCP2	77	23	1.81534	0.559371	0.000355027	-1.68664	down												ENSG00000253710	ALG11	224	508	2.06206	3.7006	5.68412e-05	1.11408	up
ENSG00000115602	IL1RL1	261	511	1.51039	3.13028	0.000111225	1.06826	up		ENSG00000152455	SUV39H2	109	164	1.15574	1.63833	0.000860344	1.11914	up		ENSG00000127980	PEX1	257	114	1.06944	0.65864	0.000360643	-1.12061	down												ENSG00000203618	GP1BB	23	85	0.292802	1.07521	5.84668e-05	1.81354	up
ENSG00000065243	PKN2	334	141	1.03919	0.651046	0.000111872	-1.14411	down		ENSG00000259332	ST20-MTHFS	91	141	1.92038	4.67675	0.000905029	1.16129	up		Homo_sapiens_newGene_1818	Homo_sapiens_newGene_1818	110	39	4.69449	1.77609	0.000365867	-1.44181	down												ENSG00000196792	STRN3	203	463	2.17151	2.32321	5.88456e-05	1.12224	up
ENSG00000180626	ZNF594	92	27	0.402861	0.160352	0.000111872	-1.6649	down		ENSG00000167815	PRDX2	22	50	0.403467	1.35648	0.00093849	1.70855	up		ENSG00000124171	PARD6B	60	16	0.234374	0.068104	0.000366597	-1.84764	down												ENSG00000163501	IHH	64	17	0.642848	0.156788	5.89539e-05	-1.9713	down
Homo_sapiens_newGene_11474	Homo_sapiens_newGene_11474	205	79	2.56613	0.938776	0.000112054	-1.27504	down		Homo_sapiens_newGene_4837	Homo_sapiens_newGene_4837	36	70	0.531102	1.47766	0.000949411	1.48638	up		ENSG00000196118	CCDC189	91	30	1.13441	0.303074	0.000372969	-1.54574	down												ENSG00000124164	VAPB	1084	556	3.92862	1.70397	6.12024e-05	-1.02986	down
ENSG00000177425	PAWR	202	78	0.403507	0.147057	0.000112294	-1.27214	down		ENSG00000267426	AC087289.3	71	14	0.683217	0.191596	0.000953654	-1.80406	down		ENSG00000145451	GLRA3	17	60	0.035203	0.133321	0.000382589	1.8629	up												ENSG00000107099	DOCK8	261	581	0.711627	1.60746	6.2061e-05	1.08731	up
ENSG00000185158	LRRC37B	122	40	1.03147	0.550633	0.000112376	-1.50663	down		Homo_sapiens_newGene_11487	Homo_sapiens_newGene_11487	94	22	0.706419	0.23412	0.000954895	-1.5599	down		ENSG00000174871	CNIH2	12	49	0.133501	0.675759	0.000388086	2.06943	up												ENSG00000186652	PRG2	60	166	0.855851	2.26911	6.35632e-05	1.3995	up
ENSG00000150681	RGS18	179	363	1.51754	2.92316	0.000113759	1.11881	up		ENSG00000060558	GNA15	35	68	0.299081	0.82665	0.000954895	1.4851	up		ENSG00000126264	HCST	234	456	7.74096	16.3077	0.000388612	1.01341	up												Homo_sapiens_newGene_4690	Homo_sapiens_newGene_4690	20	78	0.648593	2.19208	6.40983e-05	1.89023	up
ENSG00000101384	JAG1	126	42	0.453445	0.121848	0.000113759	-1.48294	down		ENSG00000184515	BEX5	85	19	1.80167	0.545561	0.000976814	-1.6254	down		ENSG00000105427	CNFN	66	19	2.30361	0.676635	0.000407734	-1.73867	down												ENSG00000155966	AFF2	27	93	0.128391	0.151858	6.8893e-05	1.71292	up
ENSG00000204472	AIF1	301	580	8.96406	17.8044	0.000116632	1.04533	up		ENSG00000137393	RNF144B	28	58	0.100504	0.2994	0.000977069	1.5764	up		Homo_sapiens_newGene_6891	Homo_sapiens_newGene_6891	13	51	0.352386	1.69231	0.000416201	2.01269	up												ENSG00000169554	ZEB2	752	1583	3.83811	4.61393	6.8893e-05	1.00692	up
ENSG00000270136	MINOS1-NBL1	25	78	0.605037	1.66707	0.000125428	1.7357	up		ENSG00000037749	MFAP3	239	76	2.62925	2.33971	0.000988831	-1.12106	down		ENSG00000158411	MITD1	339	157	6.74925	3.25924	0.000423308	-1.05865	down												ENSG00000138246	DNAJC13	597	1265	1.57665	3.21688	7.08895e-05	1.01636	up
ENSG00000224982	TMEM233	284	548	1.68509	3.07993	0.000130433	1.04731	up		ENSG00000271723	MROH7-TTC4	14	39	0.049349	0.19296	0.00100306	1.99751	up		ENSG00000133477	FAM83F	112	236	0.13145	0.29721	0.000423949	1.12568	up												ENSG00000179914	ITLN1	54	12	0.925186	0.199425	7.16137e-05	-2.22471	down
ENSG00000283765	AC131160.1	181	363	1.08235	2.0551	0.000130645	1.10279	up		ENSG00000111879	FAM184A	137	38	0.626554	0.421862	0.00101509	-1.31695	down		ENSG00000154274	C4orf19	107	38	0.998294	0.381665	0.000441455	-1.43932	down												Homo_sapiens_newGene_13336	Homo_sapiens_newGene_13336	454	973	2.67635	4.52026	7.21175e-05	1.03273	up
ENSG00000186086	NBPF6	175	65	1.27384	0.446506	0.000133875	-1.32787	down		ENSG00000109323	MANBA	339	114	2.36876	0.952771	0.00101598	-1.04076	down		ENSG00000158186	MRAS	76	23	0.725804	0.427706	0.000445924	-1.66782	down												ENSG00000120688	WBP4	99	246	0.770914	1.84116	7.32659e-05	1.24531	up
Homo_sapiens_newGene_10433	Homo_sapiens_newGene_10433	43	111	0.550433	1.42794	0.000134135	1.46475	up		ENSG00000110848	CD69	40	74	0.454083	1.1915	0.00112378	1.41503	up		ENSG00000278224	PRICKLE4	25	74	0.304996	1.09061	0.000445924	1.61195	up												ENSG00000148985	PGAP2	1562	817	21.8482	11.5608	7.32659e-05	-1.0017	down
ENSG00000054277	OPN3	661	301	5.28426	2.41956	0.000134135	-1.03523	down		ENSG00000172667	ZMAT3	155	219	0.58099	1.09687	0.00114562	1.02879	up		ENSG00000134326	CMPK2	121	252	0.764331	1.79153	0.000454664	1.10889	up												ENSG00000133477	FAM83F	95	236	0.124268	0.29721	7.36663e-05	1.24489	up
ENSG00000184305	CCSER1	68	158	0.378965	0.646137	0.000134689	1.31404	up		ENSG00000232653	GOLGA8N	82	128	0.279826	0.623629	0.00119213	1.17183	up		ENSG00000102287	GABRE	154	62	0.983716	0.428037	0.000454664	-1.25964	down												ENSG00000124222	STX16	630	1330	3.77769	6.23951	7.38127e-05	1.01104	up
ENSG00000258790	AL121594.1	785	362	3.71919	1.62813	0.000135862	-1.0171	down		ENSG00000128274	A4GALT	145	207	1.23798	2.52365	0.00121186	1.04365	up		ENSG00000110324	IL10RA	233	451	1.15114	2.49521	0.00045873	1.00369	up												ENSG00000144488	ESPNL	133	315	0.612966	1.39674	7.38127e-05	1.17636	up
ENSG00000151062	CACNA2D4	487	217	2.92097	1.12438	0.000146025	-1.06644	down		ENSG00000110429	FBXO3	282	93	1.66892	0.935008	0.00121186	-1.06873	down		ENSG00000148219	ASTN2	241	107	2.00712	0.931597	0.0004725	-1.11925	down												Homo_sapiens_newGene_12055	Homo_sapiens_newGene_12055	182	417	0.976966	2.15812	7.39679e-05	1.12876	up
ENSG00000258388	PPT2-EGFL8	613	279	3.52307	1.52438	0.000147242	-1.03594	down		ENSG00000120370	GORAB	84	19	0.625769	0.196766	0.00124048	-1.60835	down		ENSG00000205777	GAGE1	254	114	7.10944	3.94974	0.0004725	-1.10368	down												ENSG00000147166	ITGB1BP2	8	46	0.102009	0.660671	7.48262e-05	2.43889	up
ENSG00000126653	NSRP1	182	69	2.24361	0.971838	0.000150164	-1.29841	down		ENSG00000176472	ZNF575	114	29	1.565	0.570935	0.00124879	-1.44087	down		Homo_sapiens_newGene_5740	Homo_sapiens_newGene_5740	60	141	1.72127	4.61624	0.000481397	1.28214	up												ENSG00000257315	ZBED6	1002	516	2.487	0.935542	7.51539e-05	-1.02408	down
ENSG00000101955	SRPX	101	32	0.981358	0.295437	0.000151768	-1.55526	down		ENSG00000182362	YBEY	195	60	4.13837	1.64668	0.00131821	-1.16825	down		ENSG00000171791	BCL2	278	318	1.0328	1.43446	0.000495938	1.35818	up												ENSG00000272896	AL355987.3	82	26	2.25756	0.670357	7.69037e-05	-1.719	down
ENSG00000148204	CRB2	531	239	1.84113	0.745453	0.000152893	-1.05196	down		ENSG00000149516	MS4A3	103	153	1.43221	3.18565	0.00133758	1.10061	up		ENSG00000149308	NPAT	113	236	0.33779	0.795092	0.000505768	1.11287	up												ENSG00000121671	CRY2	560	1185	5.59625	5.69674	7.70147e-05	1.01441	up
ENSG00000171970	ZNF57	107	34	1.03057	0.28823	0.000156594	-1.55127	down		ENSG00000185158	LRRC37B	122	33	1.03147	0.457447	0.00137882	-1.3528	down		ENSG00000145388	METTL14	289	132	0.791483	0.492334	0.000524365	-1.07854	down												ENSG00000081189	MEF2C	722	1514	4.63631	9.81944	7.71189e-05	1.00135	up
ENSG00000128918	ALDH1A2	45	114	0.19878	0.987787	0.000162196	1.43779	up		ENSG00000244115	DNAJC25-GNG10	40	73	0.501212	1.30661	0.00137882	1.39543	up		ENSG00000040608	RTN4R	65	19	0.602356	0.172113	0.000529679	-1.71669	down												ENSG00000174306	ZHX3	653	329	3.18865	1.31022	7.82364e-05	-1.05553	down
ENSG00000104205	SGK3	138	49	0.751467	0.281455	0.000162196	-1.39225	down		ENSG00000160318	CLDND2	120	32	3.9421	1.69289	0.00140984	-1.37323	down		ENSG00000175097	RAG2	98	34	0.915386	0.237111	0.000552901	-1.47264	down												ENSG00000103528	SYT17	100	247	0.632419	1.6212	7.98235e-05	1.23667	up
ENSG00000076770	MBNL3	53	130	0.728464	0.65449	0.000162196	1.39163	up		ENSG00000197608	ZNF841	242	78	1.51465	0.889944	0.00142447	-1.10162	down		ENSG00000101298	SNPH	162	67	0.575822	0.245438	0.000557481	-1.22097	down												ENSG00000189221	MAOA	674	1415	3.40929	6.91283	7.99788e-05	1.00303	up
ENSG00000047644	WWC3	644	295	1.77054	0.768603	0.000162617	-1.02668	down		ENSG00000170153	RNF150	117	31	0.267908	0.081154	0.00143999	-1.38241	down		Homo_sapiens_newGene_5241	Homo_sapiens_newGene_5241	87	29	1.01452	0.361228	0.000569706	-1.52969	down												ENSG00000143147	GPR161	88	221	0.527184	0.524646	8.22773e-05	1.26048	up
ENSG00000198363	ASPH	522	235	2.01622	1.12341	0.000163729	-1.05164	down		ENSG00000119862	LGALSL	17	41	0.075872	0.408836	0.00149806	1.79203	up		Homo_sapiens_newGene_1384	Homo_sapiens_newGene_1384	76	167	0.742888	1.37515	0.000574577	1.18571	up												ENSG00000165695	AK8	188	80	1.85174	0.757667	8.39576e-05	-1.29812	down
ENSG00000100644	HIF1A	766	356	3.57765	1.57913	0.000172523	-1.00586	down		Homo_sapiens_newGene_9400	Homo_sapiens_newGene_9400	154	215	3.99743	7.77189	0.00149806	1.01154	up		ENSG00000158859	ADAMTS4	102	214	0.189696	0.643955	0.000594114	1.11935	up												ENSG00000115602	IL1RL1	249	550	1.58735	4.06833	8.49346e-05	1.07609	up
ENSG00000111261	MANSC1	133	274	0.624035	1.35147	0.000172523	1.14135	up		Homo_sapiens_newGene_14150	Homo_sapiens_newGene_14150	245	80	1.68304	0.743433	0.00150418	-1.08291	down		ENSG00000100100	PIK3IP1	313	146	2.56464	1.21746	0.000598439	-1.04829	down												ENSG00000198944	SOWAHA	11	53	0.064633	0.319728	8.53006e-05	2.18922	up
ENSG00000146700	SSC4D	73	166	0.476038	1.02428	0.000172523	1.28307	up		ENSG00000105146	AURKC	32	61	0.386398	1.40288	0.00153236	1.45734	up		ENSG00000186642	PDE2A	149	61	0.963765	0.332037	0.000610574	-1.23548	down												ENSG00000183580	FBXL7	58	14	0.266338	0.059898	8.70293e-05	-2.10736	down
ENSG00000078687	TNRC6C	290	122	0.617698	0.272439	0.000173497	-1.14902	down		Homo_sapiens_newGene_5737	Homo_sapiens_newGene_5737	69	110	0.917892	2.07721	0.00153359	1.20192	up		ENSG00000196220	SRGAP3	132	52	0.279145	0.116092	0.000610574	-1.29066	down												ENSG00000159167	STC1	374	179	1.9646	0.902429	8.70293e-05	-1.12934	down
ENSG00000178498	DTX3	317	600	2.66536	5.25467	0.000176669	1.01955	up		Homo_sapiens_newGene_9284	Homo_sapiens_newGene_9284	160	48	0.585394	0.248244	0.00163948	-1.2044	down		ENSG00000164841	TMEM74	60	17	0.630239	0.185948	0.000658514	-1.76082	down												ENSG00000110429	FBXO3	290	134	1.89776	1.15597	8.77489e-05	-1.17987	down
ENSG00000152359	POC5	166	62	1.41145	0.502823	0.000177269	-1.3198	down		ENSG00000054793	ATP9A	263	87	0.591433	0.278916	0.00165964	-1.06426	down		ENSG00000205593	DENND6B	64	19	0.321769	0.074005	0.000686246	-1.69436	down												ENSG00000283930	AL117339.5	9	48	0.041353	0.236019	8.86222e-05	2.33261	up
ENSG00000111911	HINT3	252	104	1.3895	0.543761	0.00018239	-1.17654	down		ENSG00000178467	P4HTM	263	87	2.26836	1.14373	0.00165964	-1.06426	down		ENSG00000159625	DRC7	32	86	0.191844	0.744944	0.000695412	1.47388	up												ENSG00000226941	RBMY1J	29	96	0.304909	0.996664	8.88906e-05	1.65602	up
ENSG00000196323	ZBTB44	658	304	2.07459	0.951314	0.000192492	-1.01436	down		Homo_sapiens_newGene_1985	Homo_sapiens_newGene_1985	49	83	0.56636	1.36839	0.00171205	1.28859	up		ENSG00000111711	GOLT1B	191	369	1.46416	2.32872	0.000700998	1.00085	up												ENSG00000187800	PEAR1	91	226	0.536836	0.978762	9.07947e-05	1.24444	up
ENSG00000172667	ZMAT3	155	311	0.58099	0.842796	0.000203906	1.10337	up		ENSG00000182257	PRR34	13	35	0.128106	0.48529	0.00180003	1.94758	up		ENSG00000187546	AGMO	29	80	0.207844	0.829616	0.000707112	1.51113	up												ENSG00000106692	FKTN	122	46	0.337616	0.350537	9.0824e-05	-1.47144	down
ENSG00000172543	CTSW	241	462	3.37844	6.07044	0.000204831	1.03783	up		ENSG00000203618	GP1BB	60	98	0.703684	1.63927	0.00184539	1.2366	up		ENSG00000143412	ANXA9	160	67	1.59929	0.715797	0.000720466	-1.20306	down												ENSG00000173264	GPR137	807	415	13.2621	7.43851	9.2596e-05	-1.02605	down
Homo_sapiens_newGene_2930	Homo_sapiens_newGene_2930	82	24	1.19134	0.323919	0.000205422	-1.66826	down		ENSG00000112852	PCDHB2	140	197	0.754419	1.24174	0.00185681	1.02282	up		ENSG00000054267	ARID4B	120	245	0.521242	0.820941	0.000720466	1.08022	up												ENSG00000284308	C2orf81	130	50	2.36079	1.41974	9.31583e-05	-1.443	down
ENSG00000196268	ZNF493	56	12	0.433646	0.160888	0.000206783	-2.11192	down		ENSG00000059377	TBXAS1	118	170	1.09138	2.1878	0.00188116	1.05664	up		ENSG00000178235	SLITRK1	108	223	0.380146	0.844495	0.000723208	1.09639	up												ENSG00000138650	PCDH10	132	51	0.541079	0.206981	9.35179e-05	-1.43651	down
ENSG00000130649	CYP2E1	56	12	0.606503	0.107228	0.000206783	-2.11192	down		ENSG00000141294	LRRC46	14	37	0.107614	0.422265	0.00188421	1.92176	up		ENSG00000170500	LONRF2	122	248	0.159818	0.349646	0.000763856	1.07395	up												ENSG00000110324	IL10RA	201	451	1.10737	2.49521	9.35578e-05	1.09864	up
Homo_sapiens_newGene_5740	Homo_sapiens_newGene_5740	60	141	1.72127	4.19711	0.000213179	1.33015	up		ENSG00000154274	C4orf19	107	28	0.998294	0.374936	0.00189175	-1.40001	down		Homo_sapiens_newGene_3258	Homo_sapiens_newGene_3258	254	117	5.12678	2.63008	0.00077636	-1.06625	down												ENSG00000122547	EEPD1	134	52	0.573434	0.214245	9.36409e-05	-1.43024	down
Homo_sapiens_newGene_12899	Homo_sapiens_newGene_12899	125	256	2.69841	5.86404	0.000218338	1.13277	up		ENSG00000143786	CNIH3	146	43	1.0426	0.429461	0.00192764	-1.23076	down		ENSG00000138166	DUSP5	82	175	0.586283	1.34255	0.000833147	1.14372	up												ENSG00000121653	MAPK8IP1	189	81	1.20952	0.497788	9.36409e-05	-1.28787	down
ENSG00000261832	AC138894.1	101	33	0.726448	0.350013	0.000228562	-1.51103	down		ENSG00000221843	C2orf16	51	86	0.126416	0.319287	0.00194083	1.28221	up		ENSG00000145703	IQGAP2	111	227	0.34528	0.761659	0.00083336	1.08254	up												ENSG00000105971	CAV2	24	85	0.154535	0.551926	9.52057e-05	1.75245	up
ENSG00000145476	CYP4V2	60	14	0.531666	0.111586	0.000239425	-1.99089	down		ENSG00000196110	ZNF699	79	18	0.425143	0.135871	0.00198517	-1.59755	down		ENSG00000069493	CLEC2D	59	17	0.321523	0.387679	0.000858926	-1.73662	down												ENSG00000198835	GJC2	33	104	0.29233	0.90987	9.53245e-05	1.58567	up
ENSG00000166173	LARP6	355	156	7.26744	3.11667	0.000247705	-1.08632	down		Homo_sapiens_newGene_3237	Homo_sapiens_newGene_3237	146	203	0.605188	1.19902	0.00199578	1.00561	up		Homo_sapiens_newGene_9712	Homo_sapiens_newGene_9712	85	29	1.14329	0.417763	0.000859024	-1.49619	down												Homo_sapiens_newGene_3898	Homo_sapiens_newGene_3898	159	365	1.90963	4.54821	9.63951e-05	1.13144	up
ENSG00000073150	PANX2	315	137	1.90352	0.822161	0.000253385	-1.10113	down		ENSG00000088367	EPB41L1	57	11	0.186195	0.045282	0.00204598	-1.83301	down		ENSG00000285816	AP000944.2	63	19	0.268683	0.084054	0.000884304	-1.67169	down												ENSG00000137699	TRIM29	437	928	2.67689	5.47986	9.70885e-05	1.01946	up
Homo_sapiens_newGene_9793	Homo_sapiens_newGene_9793	191	371	0.835192	1.5438	0.000253866	1.0567	up		ENSG00000198520	ARMH1	39	70	0.340414	0.815216	0.00209458	1.37136	up		ENSG00000148346	LCN2	173	74	3.82687	1.71217	0.000901249	-1.17256	down												ENSG00000118961	LDAH	85	213	0.597933	1.64938	0.000102528	1.25729	up
ENSG00000188573	FBLL1	108	226	1.29796	2.57798	0.000255242	1.1637	up		ENSG00000126353	CCR7	121	34	1.01258	0.40018	0.00224212	-1.298	down		ENSG00000147166	ITGB1BP2	12	46	0.148677	0.660671	0.000975696	1.97851	up												ENSG00000028277	POU2F2	300	648	1.48342	2.49185	0.000102858	1.04391	up
ENSG00000169432	SCN9A	28	81	0.049915	0.152492	0.000266952	1.62736	up		Homo_sapiens_newGene_5241	Homo_sapiens_newGene_5241	87	21	1.01452	0.340884	0.00228129	-1.51524	down		ENSG00000263020	AL662899.2	12	46	0.208437	0.910922	0.000975696	1.97851	up												ENSG00000082146	STRADB	590	298	5.80675	2.63964	0.000103692	-1.0519	down
Homo_sapiens_newGene_11850	Homo_sapiens_newGene_11850	28	81	0.874422	2.38623	0.000266952	1.62736	up		ENSG00000258539	AC068896.1	87	21	0.462807	0.159786	0.00228129	-1.51524	down		ENSG00000164292	RHOBTB3	322	155	1.25826	0.71328	0.00102281	-1.00294	down												ENSG00000134215	VAV3	508	1067	2.34796	4.51203	0.000103892	1.00366	up
ENSG00000175265	GOLGA8A	578	268	2.36963	1.01527	0.000266952	-1.00915	down		Homo_sapiens_newGene_2687	Homo_sapiens_newGene_2687	202	65	2.65125	1.08092	0.00228129	-1.1038	down		ENSG00000133321	RARRES3	192	85	4.64732	2.19431	0.00102454	-1.12316	down												ENSG00000254827	SLC22A18AS	8	45	0.098501	0.709735	0.000103892	2.40727	up
ENSG00000188629	ZNF177	90	28	1.4673	0.422406	0.000272025	-1.581	down		ENSG00000171016	PYGO1	101	26	0.567858	0.239916	0.00240714	-1.42339	down		ENSG00000214357	NEURL1B	82	28	0.525064	0.42938	0.00107646	-1.49484	down												ENSG00000213020	ZNF611	188	81	0.882399	0.467506	0.000104804	-1.28022	down
ENSG00000284989	AL451062.3	121	42	0.546726	0.179931	0.000272025	-1.42458	down		ENSG00000112210	RAB23	114	31	0.428884	0.16665	0.00243572	-1.34498	down		ENSG00000272896	AL355987.3	78	26	1.93465	0.670357	0.00110103	-1.52923	down												Homo_sapiens_newGene_4374	Homo_sapiens_newGene_4374	197	441	3.71822	8.19928	0.000105677	1.09528	up
ENSG00000181577	C6orf223	99	208	0.557828	1.18288	0.000278584	1.1694	up		ENSG00000109667	SLC2A9	49	81	0.46097	1.1375	0.00243572	1.25345	up		ENSG00000128284	APOL3	250	117	2.17292	1.44683	0.00110335	-1.04336	down												ENSG00000102362	SYTL4	69	180	0.361319	0.904501	0.000107134	1.31498	up
ENSG00000162616	DNAJB4	253	107	1.5732	0.620059	0.000286868	-1.14127	down		ENSG00000152818	UTRN	105	152	0.223173	0.484271	0.00244126	1.06345	up		ENSG00000167619	TMEM145	56	16	0.570389	0.151921	0.00110335	-1.74832	down												ENSG00000168993	CPLX1	64	18	0.599033	0.161415	0.000107413	-1.88943	down
ENSG00000253873	PCDHGA11	233	97	0.914054	0.405665	0.000289788	-1.16392	down		ENSG00000110844	PRPF40B	190	61	1.16534	0.634158	0.00262266	-1.10699	down		ENSG00000100385	IL2RB	26	72	0.115526	0.342819	0.00112053	1.51618	up												ENSG00000147124	ZNF41	64	18	0.287587	0.374889	0.000107413	-1.88943	down
ENSG00000259024	TVP23C-CDRT4	172	67	1.50263	0.527379	0.000290193	-1.2593	down		ENSG00000205133	TRIQK	121	170	1.02251	1.46364	0.00265969	1.02046	up		ENSG00000181450	ZNF678	64	20	0.332712	0.212651	0.0011432	-1.62082	down												ENSG00000126264	HCST	205	456	7.82182	16.3077	0.000107992	1.08613	up
ENSG00000155090	KLF10	447	203	2.63017	1.12302	0.000293662	-1.03899	down		ENSG00000181450	ZNF678	64	13	0.332712	0.208398	0.00270231	-1.76075	down		Homo_sapiens_newGene_10122	Homo_sapiens_newGene_10122	22	64	0.557127	1.73473	0.0011432	1.5863	up												ENSG00000169439	SDC2	133	52	0.722117	0.350721	0.000107992	-1.41945	down
Homo_sapiens_newGene_10122	Homo_sapiens_newGene_10122	22	68	0.557127	1.63338	0.000302862	1.7215	up		ENSG00000138185	ENTPD1	61	12	0.218409	0.084208	0.0027089	-1.80619	down		ENSG00000062524	LTK	83	174	0.493958	1.12005	0.00115369	1.11799	up												ENSG00000167384	ZNF180	149	61	1.15891	0.366957	0.000108389	-1.35341	down
ENSG00000088854	C20orf194	327	145	0.868391	0.364252	0.000346216	-1.07324	down		ENSG00000134352	IL6ST	222	73	0.44694	0.209624	0.00271949	-1.0727	down		ENSG00000110429	FBXO3	282	134	1.66892	1.15597	0.0012237	-1.02151	down												ENSG00000175197	DDIT3	729	636	15.909	9.4627	0.000110902	-1.72444	down
ENSG00000062725	APPBP2	486	225	1.3706	0.603379	0.000348108	-1.01128	down		ENSG00000183354	KIAA2026	34	62	0.088676	0.354572	0.00282268	1.39368	up		ENSG00000047621	C12orf4	135	263	0.642632	1.34831	0.00122901	1.0127	up												ENSG00000283632	EXOC3L2	334	160	2.93055	1.05967	0.000113807	-1.12797	down
ENSG00000126804	ZBTB1	107	221	2.14276	1.33896	0.00034877	1.14484	up		ENSG00000171791	BCL2	278	408	1.0328	1.45203	0.002856	1.03232	up		ENSG00000121653	MAPK8IP1	183	81	1.09525	0.497788	0.0012407	-1.12338	down												Homo_sapiens_newGene_817	Homo_sapiens_newGene_817	57	15	1.41023	0.358955	0.000113807	-1.98366	down
ENSG00000285816	AP000944.2	63	16	0.268683	0.063601	0.00034877	-1.87003	down		ENSG00000125772	GPCPD1	265	91	0.881008	0.430041	0.00286958	-1.01041	down		ENSG00000118007	STAG1	109	219	0.330353	0.710496	0.00126136	1.05701	up												ENSG00000198363	ASPH	658	337	3.46779	1.58528	0.000115793	-1.03188	down
ENSG00000163218	PGLYRP4	18	59	0.154775	0.482938	0.00034877	1.8047	up		ENSG00000183785	TUBA8	41	71	0.466862	1.1013	0.00289926	1.31991	up		ENSG00000179528	LBX2	204	93	3.54347	1.52237	0.0013236	-1.08098	down												ENSG00000140961	OSGIN1	446	221	6.91224	2.47598	0.000117567	-1.07938	down
ENSG00000117228	GBP1	135	50	0.812249	0.282708	0.000355332	-1.3315	down		ENSG00000185215	TNFAIP2	96	138	0.476562	1.02618	0.00302713	1.05324	up		ENSG00000101842	VSIG1	27	73	0.151658	0.44104	0.0013912	1.48186	up												ENSG00000181019	NQO1	558	283	4.63181	1.90893	0.000118055	-1.04595	down
ENSG00000155975	VPS37A	487	226	2.26325	2.10617	0.000362498	-1.00785	down		ENSG00000174136	RGMB	243	82	1.20263	0.808338	0.0030532	-1.03551	down		ENSG00000177570	SAMD12	108	42	0.74057	0.238407	0.00142904	-1.30877	down												ENSG00000107742	SPOCK2	36	109	0.13469	0.415325	0.00011887	1.52824	up
ENSG00000174010	KLHL15	339	151	0.986717	0.415504	0.000371634	-1.06677	down		ENSG00000158234	FAIM	29	55	0.394	1.45172	0.00312345	1.44956	up		ENSG00000120645	IQSEC3	24	67	0.061876	0.183782	0.00144508	1.52742	up												ENSG00000172005	MAL	118	45	2.16036	0.790408	0.000124958	-1.45501	down
ENSG00000121753	ADGRB2	348	156	1.22934	0.497923	0.00037954	-1.0576	down		ENSG00000182557	SPNS3	116	162	0.986299	1.97651	0.00324226	1.01177	up		Homo_sapiens_newGene_1340	Homo_sapiens_newGene_1340	102	206	0.61635	1.39505	0.00146453	1.06442	up												ENSG00000047597	XK	443	930	1.73703	3.50695	0.000127931	1.0029	up
ENSG00000023608	SNAPC1	264	114	1.81306	0.744093	0.000385216	-1.11132	down		Homo_sapiens_newGene_393	Homo_sapiens_newGene_393	133	39	1.73077	0.705396	0.00341429	-1.23688	down		ENSG00000115896	PLCL1	101	204	0.303534	0.76628	0.00148499	1.06455	up												ENSG00000113356	POLR3G	303	648	6.19172	9.30791	0.00012944	1.02956	up
ENSG00000008277	ADAM22	166	65	0.943841	0.271431	0.000388424	-1.25175	down		ENSG00000039068	CDH1	42	72	0.155287	0.382852	0.00341429	1.30542	up		ENSG00000184185	KCNJ12	58	129	0.192413	0.467129	0.00157698	1.20274	up												ENSG00000116183	PAPPA2	200	443	0.420408	0.898029	0.00013133	1.08002	up
ENSG00000127947	PTPN12	474	220	2.54083	1.11592	0.000401076	-1.00762	down		ENSG00000172345	STARD5	60	12	0.783585	0.407861	0.00353314	-1.78241	down		Homo_sapiens_newGene_13418	Homo_sapiens_newGene_13418	210	97	1.48791	0.713183	0.00163596	-1.0621	down												ENSG00000079335	CDC14A	163	368	1.10873	1.8431	0.000132864	1.10743	up
ENSG00000121578	B4GALT4	178	71	1.20676	0.450055	0.000406433	-1.22522	down		ENSG00000180644	PRF1	258	89	1.88778	0.922164	0.00362934	-1.00383	down		ENSG00000184368	MAP7D2	27	72	0.120236	0.35574	0.00172046	1.462	up												ENSG00000155760	FZD7	176	76	0.930485	0.384573	0.000136028	-1.2769	down
ENSG00000189280	GJB5	100	34	1.34773	0.435208	0.00041201	-1.45378	down		ENSG00000163694	RBM47	226	77	0.906884	0.415038	0.00368435	-1.02159	down		Homo_sapiens_newGene_10440	Homo_sapiens_newGene_10440	65	141	0.805289	1.88286	0.00172767	1.1669	up												ENSG00000126945	HNRNPH2	94	33	0.85665	0.290751	0.000137062	-1.57331	down
Homo_sapiens_newGene_12879	Homo_sapiens_newGene_12879	37	94	0.954897	2.10893	0.00041201	1.44132	up		ENSG00000160326	SLC2A6	71	107	0.521238	1.17026	0.00387683	1.12093	up		ENSG00000066248	NGEF	79	163	0.447442	0.99627	0.00179796	1.09499	up												ENSG00000124813	RUNX2	33	102	0.114764	0.422269	0.000140705	1.55769	up
ENSG00000221866	PLXNA4	35	92	0.04539	0.122008	0.000413639	1.49021	up		ENSG00000110031	LPXN	113	32	1.14023	0.439489	0.00395943	-1.28663	down		ENSG00000178177	LCORL	92	186	0.519058	0.844766	0.00182411	1.06584	up												ENSG00000234414	RBMY1A1	41	118	0.479576	1.41463	0.000148066	1.45554	up
ENSG00000121005	CRISPLD1	291	128	1.23852	0.517788	0.000413657	-1.08479	down		ENSG00000174482	LINGO2	60	94	0.359781	0.803694	0.00395943	1.17655	up		ENSG00000263961	RHEX	13	46	0.311637	1.05983	0.00183117	1.8642	up												ENSG00000064489	BORCS8-MEF2B	595	306	8.2637	3.75443	0.000154191	-1.02587	down
ENSG00000184293	CLECL1	170	328	4.63879	8.41029	0.000424901	1.04696	up		ENSG00000105967	TFEC	36	64	0.116438	0.250329	0.00401306	1.3573	up		ENSG00000166401	SERPINB8	100	200	0.795643	2.53293	0.0018504	1.05033	up												ENSG00000239887	C1orf226	67	20	0.328995	0.094853	0.000156374	-1.80441	down
ENSG00000144228	SPOPL	126	46	0.588849	0.131542	0.00043532	-1.35205	down		Homo_sapiens_newGene_10879	Homo_sapiens_newGene_10879	36	64	0.184023	0.468313	0.00401306	1.3573	up		ENSG00000112414	ADGRG6	14	48	0.03623	0.163111	0.00185366	1.81952	up												Homo_sapiens_newGene_6186	Homo_sapiens_newGene_6186	11	51	0.249033	1.15553	0.00015766	2.13386	up
ENSG00000196369	SRGAP2B	256	111	1.5166	0.771268	0.000435828	-1.10538	down		ENSG00000144182	LIPT1	200	67	2.83681	1.62311	0.00420216	-1.0458	down		ENSG00000082014	SMARCD3	190	87	1.67237	0.821899	0.00185374	-1.07456	down												Homo_sapiens_newGene_9491	Homo_sapiens_newGene_9491	111	262	0.800761	1.99649	0.000160024	1.1713	up
ENSG00000132718	SYT11	268	117	0.932599	0.386991	0.00044047	-1.09557	down		ENSG00000187474	FPR3	52	83	0.361601	0.821329	0.00435892	1.20311	up		ENSG00000175868	CALCB	99	38	1.68502	0.346049	0.00185572	-1.32735	down												Homo_sapiens_newGene_9788	Homo_sapiens_newGene_9788	156	352	3.8122	9.12705	0.000160024	1.1066	up
ENSG00000114796	KLHL24	401	184	1.84965	0.955768	0.000445118	-1.02405	down		ENSG00000125122	LRRC29	79	20	0.975687	0.338709	0.00461704	-1.44636	down		ENSG00000106976	DNM1	52	15	0.26222	0.152035	0.00187217	-1.73403	down												ENSG00000255730	AC011462.1	69	21	0.71786	0.209988	0.000162165	-1.77682	down
ENSG00000205593	DENND6B	64	17	0.321769	0.056339	0.000470648	-1.80588	down		ENSG00000091513	TF	49	80	0.043257	0.101276	0.00471521	1.23555	up		ENSG00000285458	AC093827.5	56	17	0.44304	0.140392	0.00188844	-1.6615	down												ENSG00000137801	THBS1	284	135	0.831442	0.565763	0.000166846	-1.13901	down
ENSG00000082258	CCNT2	343	155	1.3696	0.644953	0.000471979	-1.046	down		Homo_sapiens_newGene_2785	Homo_sapiens_newGene_2785	14	34	0.253332	0.875485	0.00471539	1.80012	up		ENSG00000153234	NR4A2	101	201	0.529825	1.33463	0.00198054	1.04319	up												ENSG00000126778	SIX1	93	33	0.466662	0.231912	0.000167868	-1.5579	down
ENSG00000256671	LIMS4	50	11	0.577109	0.119824	0.000478192	-2.07304	down		ENSG00000101638	ST8SIA5	54	11	0.071217	0.018965	0.00472283	-1.75522	down		ENSG00000122574	WIPF3	79	28	0.357725	0.130753	0.00198054	-1.44115	down												ENSG00000102780	DGKH	103	38	0.204533	0.261743	0.000174407	-1.50226	down
Homo_sapiens_newGene_4124	Homo_sapiens_newGene_4124	50	11	1.6446	0.346954	0.000478192	-2.07304	down		ENSG00000165626	BEND7	109	31	0.576779	0.216679	0.00489362	-1.28036	down		ENSG00000180574	EIF2S3B	121	235	1.37997	2.88257	0.00200326	1.00817	up												ENSG00000026751	SLAMF7	37	109	0.477857	0.816968	0.000174948	1.48885	up
ENSG00000033867	SLC4A7	350	159	1.31146	0.410109	0.000479969	-1.0384	down		ENSG00000141433	ADCYAP1	143	44	2.3856	0.713591	0.00496111	-1.16775	down		Homo_sapiens_newGene_8191	Homo_sapiens_newGene_8191	124	52	5.86339	2.64346	0.00201934	-1.20055	down												ENSG00000171444	MCC	217	100	0.780924	0.236177	0.000183538	-1.18349	down
ENSG00000168779	SHOX2	88	185	0.901383	1.19807	0.000488185	1.17014	up		ENSG00000118961	LDAH	220	76	1.33892	0.875314	0.00509643	-1.00163	down		ENSG00000168917	SLC35G2	35	86	0.307014	1.01581	0.00212412	1.34509	up												ENSG00000178623	GPR35	62	18	0.425468	0.151193	0.000185179	-1.84372	down
Homo_sapiens_newGene_13358	Homo_sapiens_newGene_13358	30	81	0.352163	0.901369	0.000512311	1.52827	up		ENSG00000168453	HR	96	26	0.27542	0.106356	0.00512498	-1.35025	down		ENSG00000087258	GNAO1	88	177	0.428839	0.877235	0.0022273	1.05837	up												Homo_sapiens_newGene_350	Homo_sapiens_newGene_350	10	48	0.323766	1.49285	0.00019506	2.18254	up
ENSG00000165046	LETM2	82	26	0.689986	0.201965	0.000512311	-1.55334	down		ENSG00000254827	SLC22A18AS	27	50	0.286634	0.798868	0.00521073	1.41487	up		ENSG00000141337	ARSG	226	108	1.42128	2.16779	0.00224622	-1.01318	down												ENSG00000253873	PCDHGA11	98	234	0.550484	0.992753	0.00019703	1.18782	up
ENSG00000103740	ACSBG1	59	134	0.283347	0.549151	0.000516361	1.28095	up		Homo_sapiens_newGene_12868	Homo_sapiens_newGene_12868	83	21	1.26354	0.45199	0.00527941	-1.44745	down		ENSG00000120696	KBTBD7	181	83	0.696009	0.344112	0.0022838	-1.07241	down												ENSG00000166592	RRAD	66	20	0.847947	0.260523	0.000202836	-1.78276	down
Homo_sapiens_newGene_12907	Homo_sapiens_newGene_12907	48	113	0.747751	1.67407	0.000520859	1.33224	up		ENSG00000108797	CNTNAP1	138	43	0.475838	0.211506	0.00531442	-1.14955	down		ENSG00000160588	MPZL3	44	101	0.201547	0.616673	0.00233731	1.24765	up												ENSG00000229676	ZNF492	96	35	0.459958	0.161603	0.000210568	-1.51907	down
ENSG00000066739	ATG2B	309	139	0.412948	0.17498	0.000532402	-1.05251	down		ENSG00000139899	CBLN3	54	85	0.420309	1.3346	0.00556416	1.18313	up		ENSG00000178623	GPR35	57	18	0.568677	0.151193	0.00244165	-1.60509	down												ENSG00000144648	ACKR2	44	123	0.400035	0.874131	0.000210568	1.41376	up
ENSG00000196081	ZNF724	138	53	0.938134	0.327761	0.000533012	-1.27931	down		ENSG00000196458	ZNF605	150	48	0.329607	0.131815	0.00558425	-1.11138	down		ENSG00000196437	ZNF569	78	28	0.414066	0.331198	0.00244165	-1.4228	down												ENSG00000081087	OSTM1	507	261	2.31652	1.14769	0.000211902	-1.0244	down
ENSG00000197714	ZNF460	221	94	1.73537	0.583195	0.000550518	-1.13294	down		ENSG00000159915	ZNF233	62	14	0.383468	0.124184	0.0056546	-1.60895	down		Homo_sapiens_newGene_10172	Homo_sapiens_newGene_10172	30	76	1.06277	3.01464	0.00244165	1.38854	up												ENSG00000119326	CTNNAL1	182	81	1.48636	0.645075	0.000215781	-1.23346	down
ENSG00000263956	NBPF11	324	146	1.07951	0.459461	0.000558992	-1.05005	down		ENSG00000130487	KLHDC7B	22	44	0.133837	0.3755	0.00581264	1.52452	up		ENSG00000285292	ABCF2	75	155	0.62299	1.38726	0.00244594	1.09729	up												ENSG00000174628	IQCK	48	11	0.276242	0.056539	0.000217286	-2.17934	down
ENSG00000064933	PMS1	249	109	2.23646	1.29291	0.000584417	-1.09161	down		ENSG00000158186	MRAS	76	19	0.725804	0.969012	0.0058586	-1.46423	down		ENSG00000177854	TMEM187	142	63	1.38105	0.653248	0.00254156	-1.11967	down												ENSG00000125846	ZNF133	438	223	3.77391	1.92664	0.000231148	-1.04028	down
ENSG00000140939	NOL3	38	94	0.488994	1.6714	0.000592894	1.40298	up		ENSG00000075223	SEMA3C	75	19	0.261808	0.093417	0.0058586	-1.44516	down		ENSG00000164236	ANKRD33B	35	85	0.078208	0.181137	0.00256129	1.32824	up												ENSG00000259332	ST20-MTHFS	102	240	2.4282	5.46751	0.000232432	1.16669	up
ENSG00000154928	EPHB1	48	112	0.184147	0.415598	0.000615152	1.31943	up		ENSG00000136383	ALPK3	51	10	0.084069	0.023906	0.00624602	-1.80916	down		ENSG00000213123	TCTEX1D2	85	32	2.28008	0.880145	0.00264311	-1.35474	down												Homo_sapiens_newGene_383	Homo_sapiens_newGene_383	12	52	0.241551	1.11388	0.000239295	2.03759	up
ENSG00000111554	MDM1	193	81	1.39416	0.500994	0.000621608	-1.15206	down		ENSG00000170017	ALCAM	154	50	0.597056	0.275995	0.0065076	-1.09054	down		ENSG00000159082	SYNJ1	92	182	0.233327	0.502924	0.00274617	1.03449	up												Homo_sapiens_newGene_14150	Homo_sapiens_newGene_14150	276	133	1.98011	0.963932	0.000239462	-1.11932	down
ENSG00000146021	KLHL3	88	29	0.230066	0.071535	0.000627898	-1.49821	down		ENSG00000153233	PTPRR	49	78	0.253879	0.579382	0.00653581	1.19907	up		ENSG00000084734	GCKR	129	56	1.83737	0.502415	0.00276229	-1.15085	down												ENSG00000166173	LARP6	241	114	5.889	2.39396	0.000241012	-1.14594	down
ENSG00000261732	AL031708.1	22	65	0.072313	0.209485	0.000630308	1.65652	up		Homo_sapiens_newGene_3617	Homo_sapiens_newGene_3617	53	82	0.457359	1.0071	0.00679153	1.15824	up		ENSG00000206127	GOLGA8O	38	90	0.34464	0.877796	0.00280679	1.29235	up												ENSG00000101298	SNPH	155	67	0.757733	0.245438	0.000247149	-1.27524	down
ENSG00000116741	RGS2	75	23	1.00714	0.29451	0.000637695	-1.60083	down		ENSG00000005844	ITGAL	62	92	0.214481	0.628035	0.00690224	1.09836	up		ENSG00000186652	PRG2	83	166	1.0637	2.26911	0.00283059	1.05014	up												ENSG00000164749	HNF4G	83	29	0.40161	0.319373	0.000248225	-1.57965	down
ENSG00000198039	ZNF273	77	24	0.625437	0.190924	0.000637695	-1.57764	down		ENSG00000074047	GLI2	36	61	0.096629	0.267883	0.00728845	1.28815	up		ENSG00000188629	ZNF177	90	35	1.4673	0.927196	0.00289119	-1.30827	down												ENSG00000099860	GADD45B	115	45	2.31695	0.755862	0.000251065	-1.4179	down
ENSG00000232040	ZBED9	133	51	0.496494	0.176281	0.000637695	-1.28149	down		ENSG00000169174	PCSK9	30	54	0.14909	0.386644	0.00730558	1.37447	up		ENSG00000267710	EDDM13	23	62	0.490334	1.41288	0.00289119	1.47681	up												Homo_sapiens_newGene_6638	Homo_sapiens_newGene_6638	30	93	0.709831	1.88228	0.000253649	1.56157	up
ENSG00000204397	CARD16	85	177	2.34891	4.68301	0.000639267	1.15637	up		ENSG00000173267	SNCG	12	20	0.278749	0.559978	0.00730579	1.01269	up		Homo_sapiens_newGene_12203	Homo_sapiens_newGene_12203	100	40	1.91444	0.822385	0.00291731	-1.26806	down												ENSG00000128578	STRIP2	180	393	1.22392	1.91046	0.000263055	1.0592	up
ENSG00000185215	TNFAIP2	96	195	0.476562	0.982372	0.000669353	1.12068	up		ENSG00000181804	SLC9A9	72	18	0.488084	0.129328	0.00761784	-1.46396	down		ENSG00000146090	RASGEF1C	107	44	0.811538	0.359919	0.00299694	-1.22845	down												ENSG00000006638	TBXA2R	18	67	0.138043	0.501199	0.000263653	1.82234	up
ENSG00000182621	PLCB1	121	45	0.794381	0.111002	0.000707152	-1.32532	down		ENSG00000285458	AC093827.5	56	12	0.44304	0.133237	0.00770986	-1.68312	down		ENSG00000116833	NR5A2	46	103	0.179221	0.39735	0.00299694	1.21196	up												Homo_sapiens_newGene_8543	Homo_sapiens_newGene_8543	55	145	0.402335	1.03921	0.000266427	1.3298	up
ENSG00000165572	KBTBD6	243	107	0.858247	0.355755	0.000721087	-1.08312	down		Homo_sapiens_newGene_2802	Homo_sapiens_newGene_2802	99	29	1.06502	0.447263	0.0077761	-1.23762	down		ENSG00000132000	PODNL1	114	48	0.9499	1.05582	0.00307134	-1.19457	down												Homo_sapiens_newGene_12180	Homo_sapiens_newGene_12180	506	263	5.68391	2.84527	0.000267089	-1.01054	down
ENSG00000159184	HOXB13	54	122	0.284831	0.610214	0.000759564	1.27319	up		ENSG00000121966	CXCR4	38	64	0.397613	0.96874	0.00812873	1.27961	up		ENSG00000166963	MAP1A	106	205	0.183247	0.380966	0.00308522	1.00198	up												ENSG00000181350	LRRC75A	191	413	1.8359	4.02706	0.000271038	1.04527	up
ENSG00000076706	MCAM	89	30	0.488778	0.156075	0.000762842	-1.46578	down		ENSG00000135074	ADAM19	52	11	0.158962	0.043974	0.00812873	-1.70092	down		ENSG00000173451	THAP2	171	79	1.03949	0.597051	0.00313504	-1.06162	down												ENSG00000198520	ARMH1	21	73	0.207145	0.670548	0.000285094	1.72485	up
ENSG00000163126	ANKRD23	144	57	1.06549	0.45075	0.000766452	-1.23591	down		ENSG00000006638	TBXA2R	32	56	0.22289	0.558849	0.00833594	1.33417	up		ENSG00000141854	MISP3	82	31	1.32072	0.384286	0.00328591	-1.34861	down												ENSG00000145388	METTL14	272	132	0.830289	0.492334	0.000285094	-1.10914	down
Homo_sapiens_newGene_9205	Homo_sapiens_newGene_9205	60	16	1.42724	0.339959	0.000767274	-1.79979	down		ENSG00000081041	CXCL2	15	34	0.210224	0.718093	0.00845201	1.70159	up		ENSG00000111554	MDM1	193	92	1.39416	0.689026	0.00331778	-1.01664	down												ENSG00000113595	TRIM23	121	49	0.663132	0.229633	0.000288456	-1.36867	down
ENSG00000115963	RND3	60	16	0.394768	0.093812	0.000767274	-1.79979	down		ENSG00000109680	TBC1D19	15	34	0.169868	0.441803	0.00845201	1.70159	up		ENSG00000160229	ZNF66	80	30	1.72975	0.676487	0.00340002	-1.36016	down												ENSG00000114529	C3orf52	170	76	1.72431	0.704711	0.000290178	-1.2269	down
ENSG00000120539	MASTL	295	134	1.72904	0.676127	0.000772855	-1.03845	down		ENSG00000152580	IGSF10	83	116	0.197536	0.273095	0.00853879	1.01248	up		ENSG00000170689	HOXB9	172	80	1.21778	0.608716	0.00340885	-1.05191	down												ENSG00000185515	BRCC3	132	295	1.01047	2.22163	0.000290558	1.09265	up
Homo_sapiens_newGene_4813	Homo_sapiens_newGene_4813	159	300	1.17773	2.2915	0.000790769	1.01471	up		ENSG00000173210	ABLIM3	65	16	0.258759	0.091278	0.0086154	-1.48562	down		ENSG00000113595	TRIM23	115	49	0.500796	0.229633	0.00345615	-1.17748	down												ENSG00000196387	ZNF140	114	45	0.84107	0.689545	0.000297582	-1.40531	down
ENSG00000261609	GAN	348	162	0.416911	0.183189	0.000791155	-1.00319	down		ENSG00000126778	SIX1	76	20	0.344087	0.134475	0.00868332	-1.39061	down		ENSG00000155966	AFF2	41	93	0.055847	0.151858	0.00358306	1.23032	up												ENSG00000133985	TTC9	47	11	0.183633	0.037685	0.00029787	-2.14905	down
ENSG00000196417	ZNF765	272	122	1.48313	0.446845	0.000791155	-1.05662	down		ENSG00000165424	ZCCHC24	180	62	0.664273	0.326637	0.00889831	-1.00563	down		ENSG00000144648	ACKR2	58	123	0.390264	0.874131	0.00362815	1.13409	up												ENSG00000166816	LDHD	79	191	0.805028	1.89359	0.000300833	1.20556	up
Homo_sapiens_newGene_2557	Homo_sapiens_newGene_2557	70	21	0.583996	0.158825	0.000803685	-1.632	down		ENSG00000138738	PRDM5	119	37	0.572818	0.193107	0.00949204	-1.15234	down		ENSG00000197885	NKIRAS1	111	47	1.17496	0.409225	0.00371382	-1.18643	down												ENSG00000167077	MEI1	15	60	0.074661	0.359592	0.000304565	1.92455	up
ENSG00000077157	PPP1R12B	344	160	1.91306	0.192498	0.000813579	-1.00443	down		ENSG00000182732	RGS6	57	85	0.455028	0.910794	0.00949204	1.10533	up		ENSG00000137103	TMEM8B	139	63	0.795615	0.384211	0.00373284	-1.08889	down												ENSG00000069493	CLEC2D	58	17	0.458451	0.387679	0.000304565	-1.82956	down
ENSG00000123358	NR4A1	57	127	0.600378	1.22692	0.00082876	1.25326	up		Homo_sapiens_newGene_13292	Homo_sapiens_newGene_13292	22	42	0.298339	0.86543	0.00957908	1.45757	up		ENSG00000156298	TSPAN7	102	42	0.975757	0.426091	0.00379367	-1.22641	down												ENSG00000175868	CALCB	100	38	1.90331	0.346049	0.000307912	-1.45966	down
ENSG00000174136	RGMB	243	108	1.20263	0.54219	0.000854601	-1.06972	down		ENSG00000113296	THBS4	96	28	0.544067	0.225034	0.00968471	-1.24374	down		Homo_sapiens_newGene_4454	Homo_sapiens_newGene_4454	18	53	0.116484	0.367879	0.00401849	1.60246	up												Homo_sapiens_newGene_5425	Homo_sapiens_newGene_5425	202	432	4.37523	9.01474	0.000312207	1.02941	up
Homo_sapiens_newGene_1384	Homo_sapiens_newGene_1384	76	159	0.742888	1.55798	0.000855644	1.16296	up		ENSG00000085552	IGSF9	39	63	0.173746	0.403379	0.00974559	1.21959	up		ENSG00000283189	AC104452.1	51	16	0.201361	0.058153	0.00415776	-1.61371	down												ENSG00000163590	PPM1L	278	136	0.661341	0.2433	0.000321225	-1.09758	down
ENSG00000205413	SAMD9	142	57	0.503457	0.144277	0.000880983	-1.21576	down		ENSG00000164124	TMEM144	167	57	1.05	0.706265	0.00991895	-1.01868	down		ENSG00000104413	ESRP1	51	16	0.250382	0.080513	0.00415776	-1.61371	down												ENSG00000198829	SUCNR1	169	366	0.824559	1.7192	0.000331576	1.04746	up
ENSG00000100523	DDHD1	323	149	0.940572	0.208778	0.000886373	-1.01627	down												Homo_sapiens_newGene_10874	Homo_sapiens_newGene_10874	112	48	1.413	1.06559	0.00416691	-1.16906	down												ENSG00000139289	PHLDA1	340	172	1.17936	0.541833	0.00035035	-1.04939	down
ENSG00000158411	MITD1	339	158	6.74925	2.73263	0.000892269	-1.00145	down												ENSG00000187210	GCNT1	76	152	0.248654	0.540948	0.00424049	1.05003	up												ENSG00000177873	ZNF619	176	378	1.75941	2.64552	0.000355553	1.03548	up
Homo_sapiens_newGene_3063	Homo_sapiens_newGene_3063	34	86	0.38717	1.24252	0.000899698	1.43471	up												ENSG00000197275	RAD54B	148	69	0.991907	0.444468	0.00444485	-1.04832	down												ENSG00000159082	SYNJ1	75	182	0.21186	0.502924	0.000358278	1.21082	up
Homo_sapiens_newGene_9246	Homo_sapiens_newGene_9246	50	12	0.419258	0.34959	0.000903875	-1.94882	down												ENSG00000160318	CLDND2	120	53	3.9421	2.05904	0.00464283	-1.12588	down												ENSG00000130962	PRRG1	135	58	0.811956	0.421207	0.000362321	-1.28378	down
Homo_sapiens_newGene_8301	Homo_sapiens_newGene_8301	202	88	1.45264	0.667156	0.000933215	-1.09836	down												ENSG00000173267	SNCG	12	15	0.278749	0.300776	0.00464283	1.28257	up												ENSG00000171954	CYP4F22	10	46	0.074136	0.367332	0.000375826	2.12131	up
ENSG00000127311	HELB	210	91	0.297859	0.122061	0.000957626	-1.10606	down												Homo_sapiens_newGene_7568	Homo_sapiens_newGene_7568	139	64	1.35621	1.15038	0.00465691	-1.06621	down												ENSG00000119547	ONECUT2	89	33	0.112593	0.040053	0.000383822	-1.49456	down
ENSG00000141433	ADCYAP1	143	58	2.3856	0.979119	0.000985306	-1.20083	down												ENSG00000174938	SEZ6L2	164	77	0.830985	0.400088	0.00466284	-1.0383	down												Homo_sapiens_newGene_9562	Homo_sapiens_newGene_9562	142	62	0.539686	0.226588	0.000398872	-1.26064	down
Homo_sapiens_newGene_407	Homo_sapiens_newGene_407	18	55	0.532347	1.54637	0.000992908	1.70363	up												ENSG00000156500	FAM122C	118	52	0.950529	0.419609	0.004797	-1.12907	down												ENSG00000111817	DSE	56	144	0.713234	1.77513	0.000410755	1.29389	up
ENSG00000145246	ATP10D	278	127	0.763055	0.330122	0.00100334	-1.03019	down												ENSG00000133863	TEX15	123	55	0.222023	0.104437	0.00492012	-1.10815	down												ENSG00000159885	ZNF222	153	68	1.9652	0.851032	0.000419184	-1.23519	down
ENSG00000151151	IPMK	67	20	0.199614	0.056051	0.00101164	-1.6389	down												ENSG00000184517	ZFP1	135	62	0.875699	0.777673	0.00495839	-1.06984	down												ENSG00000148204	CRB2	99	228	0.362753	0.805393	0.00043708	1.13574	up
ENSG00000122507	BBS9	67	20	0.367108	0.083773	0.00101164	-1.6389	down												Homo_sapiens_newGene_9094	Homo_sapiens_newGene_9094	19	54	0.288044	0.915997	0.00495839	1.55189	up												Homo_sapiens_newGene_10650	Homo_sapiens_newGene_10650	12	50	0.210472	1.05296	0.000442066	1.98115	up
ENSG00000261611	AC010547.4	115	43	0.540975	0.188647	0.00101261	-1.31744	down												ENSG00000272297	AC018709.1	19	54	0.476194	1.49222	0.00495839	1.55189	up												ENSG00000185482	STAC3	124	275	1.51819	3.25977	0.000446454	1.08152	up
ENSG00000030419	IKZF2	73	152	0.229975	0.357034	0.00101989	1.15606	up												ENSG00000197409	HIST1H3D	147	69	6.53557	3.30023	0.00495839	-1.03855	down												ENSG00000178567	EPM2AIP1	371	192	0.930807	0.592902	0.000455566	-1.01665	down
ENSG00000173588	CEP83	137	55	0.808307	0.250617	0.00104781	-1.21551	down												ENSG00000188199	NUTM2B	41	92	0.194656	0.547901	0.00496749	1.21475	up												ENSG00000164674	SYTL3	67	164	0.469452	1.38113	0.000456583	1.22314	up
ENSG00000167992	VWCE	92	185	0.497462	0.94957	0.00107425	1.1061	up												ENSG00000101638	ST8SIA5	54	18	0.071217	0.025583	0.0050681	-1.52727	down												ENSG00000132879	FBXO44	247	122	2.55648	1.38289	0.000502495	-1.08365	down
ENSG00000149516	MS4A3	103	202	1.43221	2.34131	0.00107425	1.07013	up												ENSG00000146700	SSC4D	73	146	0.476038	1.01974	0.00517767	1.04998	up												Homo_sapiens_newGene_6004	Homo_sapiens_newGene_6004	54	15	1.04632	0.265349	0.000520958	-1.90583	down
ENSG00000090554	FLT3LG	127	242	2.34233	3.97593	0.00109004	1.02879	up												ENSG00000177311	ZBTB38	150	71	0.636619	0.758765	0.00517767	-1.02652	down												ENSG00000137628	DDX60	10	45	0.033416	0.187354	0.000526653	2.08969	up
ENSG00000106460	TMEM106B	282	130	1.95213	0.358346	0.0011094	-1.01714	down												Homo_sapiens_newGene_6367	Homo_sapiens_newGene_6367	173	83	2.32792	1.77111	0.00523062	-1.00723	down												ENSG00000131016	AKAP12	159	340	0.385003	1.00362	0.000528518	1.02912	up
ENSG00000152749	GPR180	154	63	0.31783	0.123452	0.00111085	-1.18859	down												ENSG00000109705	NKX3-2	112	49	0.730751	0.336908	0.00530978	-1.13939	down												ENSG00000120696	KBTBD7	178	83	0.764484	0.344112	0.000548189	-1.16628	down
ENSG00000128604	IRF5	48	109	0.321531	0.76462	0.00115867	1.2803	up												ENSG00000085552	IGSF9	39	88	0.173746	0.424644	0.00533746	1.22262	up												ENSG00000162407	PLPP3	68	23	0.417794	0.134278	0.000599491	-1.62531	down
Homo_sapiens_newGene_982	Homo_sapiens_newGene_982	83	28	1.71051	0.54217	0.00115867	-1.46436	down												ENSG00000163126	ANKRD23	144	68	1.06549	0.618356	0.0057123	-1.02985	down												ENSG00000167779	IGFBP6	68	23	1.17392	0.369992	0.000599491	-1.62531	down
ENSG00000175445	LPL	114	43	0.569724	0.193514	0.00118652	-1.30485	down												ENSG00000169432	SCN9A	28	68	0.049915	0.136574	0.00574602	1.32745	up												ENSG00000110693	SOX6	22	72	0.050477	0.700266	0.000599936	1.63825	up
ENSG00000256206	AC018523.2	74	24	1.09432	0.333369	0.00123095	-1.52041	down												ENSG00000166592	RRAD	57	20	0.656398	0.260523	0.00602382	-1.45407	down												ENSG00000100385	IL2RB	22	72	0.10926	0.342819	0.000599936	1.63825	up
ENSG00000135837	CEP350	244	111	0.491287	0.186049	0.00124642	-1.03615	down												ENSG00000114279	FGF12	84	34	0.494682	0.123502	0.0060344	-1.25056	down												Homo_sapiens_newGene_6624	Homo_sapiens_newGene_6624	41	110	0.57569	1.67011	0.000616169	1.35437	up
ENSG00000101638	ST8SIA5	54	14	0.071217	0.017632	0.00125418	-1.83923	down												ENSG00000184305	CCSER1	68	136	0.378965	0.455405	0.00613648	1.04989	up												ENSG00000020577	SAMD4A	130	282	0.408283	0.831107	0.000629464	1.04966	up
Homo_sapiens_newGene_2983	Homo_sapiens_newGene_2983	44	101	0.562564	0.916638	0.00127022	1.29563	up												ENSG00000172752	COL6A5	54	112	0.106421	0.236983	0.00622881	1.10194	up												ENSG00000011028	MRC2	150	321	0.516448	1.08805	0.000637646	1.03019	up
ENSG00000164850	GPER1	18	54	0.110644	0.333258	0.00127525	1.67722	up												ENSG00000137834	SMAD6	87	36	0.410587	0.183152	0.00657423	-1.21893	down												ENSG00000100031	GGT1	35	98	0.316505	0.936051	0.000674335	1.41546	up
ENSG00000150594	ADRA2A	34	84	0.163962	0.386977	0.0013054	1.40081	up												ENSG00000127329	PTPRB	17	49	0.024869	0.106977	0.00660288	1.57138	up												ENSG00000100100	PIK3IP1	285	146	2.50052	1.21746	0.000699233	-1.03117	down
ENSG00000198093	ZNF649	271	125	2.00828	0.790417	0.00130581	-1.0163	down												Homo_sapiens_newGene_13790	Homo_sapiens_newGene_13790	51	17	0.374081	0.129983	0.00660288	-1.52689	down												ENSG00000111981	ULBP1	72	171	0.463196	1.06978	0.000700386	1.17974	up
ENSG00000137040	RANBP6	177	76	0.706984	0.288092	0.00133013	-1.11908	down												ENSG00000181773	GPR3	29	69	0.24213	0.636866	0.00669455	1.29808	up												ENSG00000163633	C4orf36	55	17	1.18266	0.395686	0.000708924	-1.75311	down
ENSG00000159618	ADGRG5	90	179	0.436545	0.822332	0.00137856	1.09023	up												ENSG00000278677	HIST1H2AM	62	22	2.84099	1.06688	0.00669455	-1.43841	down												Homo_sapiens_newGene_10879	Homo_sapiens_newGene_10879	18	63	0.101942	0.347452	0.000746078	1.7337	up
ENSG00000106993	CDC37L1	246	113	1.30846	0.557914	0.00141857	-1.02219	down												ENSG00000204659	CBY3	49	16	1.11932	0.396332	0.00677651	-1.55614	down												Homo_sapiens_newGene_7568	Homo_sapiens_newGene_7568	141	64	1.32785	1.15038	0.000782248	-1.20474	down
ENSG00000110693	SOX6	46	104	0.245752	0.252031	0.00142183	1.27387	up												ENSG00000116663	FBXO6	49	16	0.585463	0.202457	0.00677651	-1.55614	down												ENSG00000129757	CDKN1C	88	199	1.31363	2.42968	0.000817116	1.1093	up
Homo_sapiens_newGene_9810	Homo_sapiens_newGene_9810	79	160	1.58163	2.51717	0.00142183	1.11624	up												Homo_sapiens_newGene_9377	Homo_sapiens_newGene_9377	92	39	1.40043	0.578706	0.00678646	-1.18434	down												ENSG00000158164	TMSB15A	159	74	4.72876	2.12299	0.000829708	-1.16887	down
ENSG00000213096	ZNF254	143	59	0.672343	1.14481	0.00142183	-1.17622	down												ENSG00000154654	NCAM2	65	130	0.145994	0.343878	0.00680804	1.04982	up												ENSG00000100485	SOS2	147	312	0.635239	1.24801	0.000830035	1.0183	up
ENSG00000116406	EDEM3	237	108	0.626741	0.270669	0.00143078	-1.03367	down												ENSG00000245680	ZNF585B	58	118	0.223165	0.4629	0.00693302	1.07428	up												ENSG00000143156	NME7	133	284	1.66371	3.39369	0.000830884	1.02697	up
ENSG00000196693	ZNF33B	108	41	0.895232	0.461159	0.00145613	-1.29546	down												ENSG00000109680	TBC1D19	15	45	0.169868	0.485278	0.00694207	1.62799	up												Homo_sapiens_newGene_4109	Homo_sapiens_newGene_4109	32	91	0.527801	1.13959	0.000852771	1.4375	up
ENSG00000130307	USHBP1	45	102	1.37769	1.68902	0.00145613	1.2775	up												ENSG00000171246	NPTX1	103	45	0.364266	0.172013	0.00715367	-1.14121	down												ENSG00000175305	CCNE2	209	104	1.2784	0.858987	0.000896962	-1.07281	down
ENSG00000172071	EIF2AK3	118	46	0.460602	0.170115	0.00149799	-1.25752	down												ENSG00000182732	RGS6	57	116	0.455028	0.754178	0.00721191	1.07468	up												ENSG00000164296	TIGD6	127	272	0.87893	1.78808	0.000913355	1.03125	up
ENSG00000076716	GPC4	269	125	0.989917	0.435022	0.00152181	-1.00562	down												Homo_sapiens_newGene_10735	Homo_sapiens_newGene_10735	74	29	1.25809	0.460202	0.0074155	-1.29657	down												ENSG00000126733	DACH2	98	40	0.72691	0.314492	0.000924657	-1.3568	down
Homo_sapiens_newGene_2640	Homo_sapiens_newGene_2640	49	109	0.866238	1.84169	0.00153707	1.25063	up												ENSG00000157927	RADIL	94	40	0.311612	0.277614	0.0075992	-1.17891	down												Homo_sapiens_newGene_8188	Homo_sapiens_newGene_8188	15	56	0.194954	0.73788	0.000930399	1.82524	up
Homo_sapiens_newGene_1863	Homo_sapiens_newGene_1863	108	207	0.596548	1.08343	0.00154172	1.03708	up												ENSG00000183354	KIAA2026	34	77	0.088676	0.259328	0.007776	1.22752	up												ENSG00000284874	AC000093.1	25	77	0.122461	0.363277	0.000934903	1.55147	up
ENSG00000197121	PGAP1	69	22	0.112769	0.033046	0.00156361	-1.54454	down												ENSG00000007516	BAIAP3	34	77	0.141223	0.355742	0.007776	1.22752	up												ENSG00000240303	ACAD11	58	19	0.627346	0.257758	0.000955997	-1.67023	down
Homo_sapiens_newGene_319	Homo_sapiens_newGene_319	53	14	0.540344	0.135605	0.00163345	-1.81233	down												Homo_sapiens_newGene_6688	Homo_sapiens_newGene_6688	25	61	0.588356	1.69919	0.00790111	1.33374	up												ENSG00000141086	CTRL	22	70	0.643603	0.788359	0.000958337	1.59768	up
ENSG00000114933	INO80D	167	72	0.215401	0.118013	0.00163694	-1.11312	down												ENSG00000137601	NEK1	64	127	0.204267	0.510522	0.00797229	1.0385	up												ENSG00000163216	SPRR2D	62	21	1.8384	0.605174	0.00096343	-1.62278	down
Homo_sapiens_newGene_13904	Homo_sapiens_newGene_13904	71	144	0.71398	1.32561	0.00175361	1.11813	up												ENSG00000164920	OSR2	77	31	0.811768	0.353738	0.00812403	-1.25799	down												ENSG00000131152	AC010531.1	44	113	0.93749	2.32852	0.000963612	1.29156	up
ENSG00000260007	AC107871.1	117	46	0.653804	0.237072	0.00176048	-1.24525	down												ENSG00000164796	CSMD3	77	31	0.105954	0.044882	0.00812403	-1.25799	down												ENSG00000163694	RBM47	226	114	1.00791	0.48969	0.000981534	-1.05327	down
ENSG00000164631	ZNF12	145	61	0.541767	0.221141	0.00176468	-1.14824	down												ENSG00000198440	ZNF583	89	38	0.330173	0.324041	0.00825786	-1.17393	down												ENSG00000120458	MSANTD2	157	74	1.44105	0.757651	0.00104955	-1.15062	down
ENSG00000107560	RAB11FIP2	133	55	0.398032	0.155876	0.00182574	-1.1728	down												Homo_sapiens_newGene_12415	Homo_sapiens_newGene_12415	107	48	2.0736	1.02754	0.00834579	-1.10325	down												ENSG00000134253	TRIM45	95	210	0.550291	1.17674	0.00106465	1.07659	up
ENSG00000196981	WDR5B	174	76	0.854032	0.349939	0.001868	-1.09443	down												ENSG00000166321	NUDT13	39	85	0.343583	0.78382	0.00866579	1.17266	up												Homo_sapiens_newGene_10440	Homo_sapiens_newGene_10440	58	141	0.803609	1.88286	0.00106886	1.21302	up
ENSG00000129595	EPB41L4A	70	23	0.26949	0.083465	0.00193994	-1.50147	down												Homo_sapiens_newGene_9890	Homo_sapiens_newGene_9890	103	46	1.30468	0.623515	0.00916952	-1.10959	down												ENSG00000204262	COL5A2	47	13	0.168375	0.052749	0.00114896	-1.91059	down
ENSG00000167851	CD300A	23	62	0.223306	0.575923	0.0020071	1.52472	up												ENSG00000129422	MTUS1	26	62	0.075582	0.231413	0.00927589	1.30085	up												ENSG00000254413	CHKB-CPT1B	13	49	0.0901	0.340806	0.00114896	1.83772	up
Homo_sapiens_newGene_1912	Homo_sapiens_newGene_1912	31	77	0.295283	0.726909	0.00206554	1.40821	up												ENSG00000198944	SOWAHA	20	53	0.11369	0.319728	0.00939353	1.45147	up												ENSG00000167646	DNAAF3	257	133	3.77515	1.99912	0.00116217	-1.01646	down
ENSG00000169174	PCSK9	30	75	0.14909	0.35582	0.00211731	1.41741	up												Homo_sapiens_newGene_12868	Homo_sapiens_newGene_12868	83	35	1.26354	0.567883	0.00956275	-1.19163	down												ENSG00000183850	ZNF730	49	14	0.5669	0.125213	0.00117917	-1.86465	down
ENSG00000171100	MTM1	121	49	0.612872	0.235166	0.00216682	-1.20278	down																																ENSG00000278224	PRICKLE4	24	74	0.269916	1.09061	0.00117917	1.55284	up
ENSG00000104723	TUSC3	75	26	0.903082	0.135253	0.00223746	-1.42482	down																																ENSG00000197409	HIST1H3D	147	69	7.25841	3.30023	0.00118408	-1.1565	down
Homo_sapiens_newGene_4556	Homo_sapiens_newGene_4556	109	43	1.41847	0.518929	0.00224425	-1.24022	down																																ENSG00000274736	CCL23	42	108	1.37303	3.48292	0.0011918	1.29327	up
ENSG00000174938	SEZ6L2	164	72	0.830985	0.349752	0.00232521	-1.08698	down																																ENSG00000128298	BAIAP2L2	42	108	0.604115	0.98568	0.0011918	1.29327	up
Homo_sapiens_newGene_6890	Homo_sapiens_newGene_6890	25	65	0.368733	1.0113	0.0024002	1.47311	up																																ENSG00000181577	C6orf223	64	151	0.419944	1.02751	0.00121101	1.17005	up
Homo_sapiens_newGene_6677	Homo_sapiens_newGene_6677	104	196	1.24958	2.23508	0.00247317	1.01273	up																																ENSG00000159212	CLIC6	20	65	0.105414	0.331834	0.00122144	1.62767	up
ENSG00000109466	KLHL2	178	80	1.07906	0.439661	0.00260283	-1.05331	down																																ENSG00000196440	ARMCX4	18	61	0.064843	0.181625	0.00122879	1.68726	up
ENSG00000285053	TBCE	90	34	0.696852	0.245845	0.00260877	-1.30199	down																																ENSG00000137814	HAUS2	266	139	2.32876	2.25678	0.00131666	-1.0025	down
ENSG00000119906	SLF2	149	64	0.968199	0.3339	0.00261323	-1.11834	down																																ENSG00000244752	CRYBB2	114	243	2.61112	5.37063	0.00136242	1.02431	up
Homo_sapiens_newGene_2802	Homo_sapiens_newGene_2802	99	38	1.06502	0.38273	0.0026343	-1.27937	down																																ENSG00000108691	CCL2	79	178	2.14261	4.68167	0.00136242	1.10394	up
ENSG00000174482	LINGO2	60	124	0.359781	0.699343	0.00266106	1.14497	up																																Homo_sapiens_newGene_858	Homo_sapiens_newGene_858	144	68	0.913113	0.412116	0.00137327	-1.1478	down
ENSG00000137561	TTPA	59	18	0.454389	0.131728	0.00266726	-1.60687	down																																ENSG00000150764	DIXDC1	168	82	0.648589	0.279849	0.00139183	-1.10039	down
ENSG00000167861	HID1	19	53	0.100744	0.30446	0.00271277	1.57285	up																																ENSG00000171033	PKIA	245	127	1.5292	0.598379	0.00139931	-1.01404	down
ENSG00000101871	MID1	86	32	0.670084	0.08575	0.00277016	-1.32364	down																																ENSG00000245680	ZNF585B	48	118	0.31704	0.4629	0.00140194	1.22876	up
ENSG00000176244	ACBD7	104	41	1.43871	0.530623	0.0028065	-1.24108	down																																ENSG00000133321	RARRES3	173	85	4.67084	2.19431	0.00144502	-1.09091	down
ENSG00000167131	CCDC103	70	24	0.428359	0.226414	0.00292052	-1.44038	down																																ENSG00000185633	NDUFA4L2	106	228	1.80819	3.77803	0.00146288	1.03729	up
ENSG00000115109	EPB41L5	162	72	0.509215	0.199104	0.00293149	-1.0693	down																																ENSG00000163611	SPICE1	33	90	0.663531	0.53119	0.00147442	1.37736	up
ENSG00000171444	MCC	207	96	0.533466	0.201245	0.00299663	-1.00825	down																																ENSG00000006740	ARHGAP44	44	12	0.208481	0.054357	0.00148329	-1.93	down
ENSG00000138080	EMILIN1	36	83	0.164383	0.387669	0.00310645	1.3014	up																																ENSG00000269713	NBPF9	223	115	0.789412	0.384844	0.00149933	-1.02142	down
ENSG00000139354	GAS2L3	89	34	0.620057	0.214636	0.00310645	-1.28589	down																																ENSG00000115884	SDC1	66	24	0.42593	0.14153	0.00150212	-1.52125	down
Homo_sapiens_newGene_8768	Homo_sapiens_newGene_8768	120	50	0.599449	0.23652	0.00323828	-1.16175	down																																ENSG00000112414	ADGRG6	13	48	0.035344	0.163111	0.00151406	1.80805	up
ENSG00000154447	SH3RF1	193	90	0.668555	0.294394	0.00326461	-1.00027	down																																ENSG00000105538	RASIP1	13	48	0.079884	0.280206	0.00151406	1.80805	up
ENSG00000196220	SRGAP3	132	57	0.279145	0.113845	0.00335577	-1.1105	down																																Homo_sapiens_newGene_917	Homo_sapiens_newGene_917	64	23	2.29199	0.553204	0.00151644	-1.53801	down
ENSG00000082438	COBLL1	20	54	0.038142	0.098321	0.00337967	1.52625	up																																Homo_sapiens_newGene_4672	Homo_sapiens_newGene_4672	106	46	1.02408	0.426986	0.00154877	-1.26884	down
ENSG00000138688	KIAA1109	189	88	0.302958	0.255949	0.00343067	-1.00246	down																																ENSG00000147394	ZNF185	44	110	0.206281	0.499404	0.00154877	1.25278	up
ENSG00000164946	FREM1	54	16	0.096627	0.027118	0.0034966	-1.64813	down																																ENSG00000124171	PARD6B	50	16	0.219301	0.068104	0.00155471	-1.70271	down
ENSG00000159625	DRC7	32	76	0.191844	0.55972	0.00353428	1.34376	up																																ENSG00000186642	PDE2A	130	61	1.36281	0.332037	0.00164375	-1.15679	down
ENSG00000102384	CENPI	135	59	1.39166	0.396111	0.00353428	-1.09324	down																																Homo_sapiens_newGene_4613	Homo_sapiens_newGene_4613	80	178	0.561488	1.21928	0.00164554	1.08582	up
ENSG00000184517	ZFP1	135	59	0.875699	0.539349	0.00353428	-1.09324	down																																ENSG00000082014	SMARCD3	175	87	1.75869	0.821899	0.00170854	-1.07398	down
ENSG00000008056	SYN1	106	43	0.598739	0.223432	0.00353515	-1.20001	down																																Homo_sapiens_newGene_9138	Homo_sapiens_newGene_9138	26	76	0.501126	0.571857	0.00173807	1.47633	up
ENSG00000132000	PODNL1	114	47	0.9499	0.472466	0.00355079	-1.17687	down																																ENSG00000118193	KIF14	89	193	0.248636	0.520347	0.00181253	1.04888	up
ENSG00000126778	SIX1	76	28	0.344087	0.12855	0.00379048	-1.33746	down																																ENSG00000244395	RBMY1D	32	87	0.367017	1.05358	0.00181997	1.37275	up
ENSG00000267710	EDDM13	23	59	0.490334	1.18902	0.00389954	1.45331	up																																ENSG00000129646	QRICH2	65	24	0.23181	0.081091	0.0018874	-1.49927	down
ENSG00000106258	CYP3A5	98	39	1.2311	0.293974	0.0041071	-1.22739	down																																ENSG00000107443	CCNJ	159	78	0.997664	0.508778	0.00193619	-1.09305	down
ENSG00000100490	CDKL1	113	47	1.43164	0.776706	0.00411952	-1.16418	down																																ENSG00000141854	MISP3	77	31	1.13102	0.384286	0.00198464	-1.37576	down
ENSG00000105717	PBX4	105	43	1.38749	0.427683	0.00411952	-1.18635	down																																ENSG00000180574	EIF2S3B	112	235	1.42324	2.88257	0.00199819	1.00155	up
ENSG00000113971	NPHP3	47	99	1.04405	1.98066	0.00411952	1.17193	up																																ENSG00000163738	MTHFD2L	204	106	2.75412	1.63332	0.00200849	-1.01045	down
ENSG00000166265	CYYR1	175	81	1.03194	0.45235	0.00418654	-1.01092	down																																ENSG00000198832	SELENOM	53	18	1.53454	0.511387	0.00204375	-1.61792	down
ENSG00000274070	CASTOR2	110	46	1.59105	0.626322	0.00426877	-1.15635	down																																ENSG00000168899	VAMP5	106	47	3.11529	1.33577	0.00208458	-1.23789	down
Homo_sapiens_newGene_6151	Homo_sapiens_newGene_6151	82	155	0.968102	1.18807	0.00443227	1.01679	up																																ENSG00000197208	SLC22A4	180	91	1.66278	0.804988	0.00211998	-1.04983	down
ENSG00000135409	AMHR2	77	29	1.13171	0.466132	0.00443227	-1.30587	down																																ENSG00000018280	SLC11A1	87	188	0.458642	0.955804	0.00211998	1.04378	up
ENSG00000147118	ZNF182	94	37	0.490237	0.176324	0.00443562	-1.24306	down																																ENSG00000085831	TTC39A	33	88	0.227521	0.848167	0.00214403	1.34498	up
ENSG00000046653	GPM6B	176	82	0.966691	0.360597	0.00450616	-1.00145	down																																ENSG00000164867	NOS3	25	72	0.139079	0.319877	0.00220574	1.45478	up
Homo_sapiens_newGene_222	Homo_sapiens_newGene_222	25	62	0.165343	0.399979	0.00451798	1.40507	up																																ENSG00000205269	TMEM170B	82	34	0.198486	0.079734	0.00221385	-1.33364	down
ENSG00000136383	ALPK3	51	15	0.084069	0.022247	0.004564	-1.65826	down																																ENSG00000127418	FGFRL1	197	102	1.54889	0.774242	0.00221779	-1.01554	down
Homo_sapiens_newGene_149	Homo_sapiens_newGene_149	30	71	0.630017	1.41433	0.00458988	1.33847	up																																ENSG00000232653	GOLGA8N	69	155	0.261465	0.568197	0.00222494	1.09942	up
ENSG00000122912	SLC25A16	144	64	0.403527	0.171788	0.00468663	-1.06914	down																																ENSG00000197860	SGTB	169	85	0.820099	0.303162	0.00223729	-1.05718	down
Homo_sapiens_newGene_2249	Homo_sapiens_newGene_2249	38	82	0.883894	1.8164	0.00497515	1.20621	up																																ENSG00000186787	SPIN2B	91	39	1.61365	0.692019	0.00226861	-1.28643	down
ENSG00000171786	NHLH1	68	131	0.478157	0.88609	0.00502585	1.04391	up																																ENSG00000072657	TRHDE	89	38	0.168448	0.067776	0.00234532	-1.29176	down
ENSG00000204116	CHIC1	78	30	0.287423	0.124717	0.0050876	-1.27575	down																																ENSG00000122481	RWDD3	87	187	1.5989	3.06375	0.00235088	1.03609	up
ENSG00000253251	SHLD3	78	30	0.807195	0.288374	0.0050876	-1.27575	down																																ENSG00000138778	CENPE	71	158	0.166409	0.359749	0.00236215	1.0859	up
ENSG00000155545	MIER3	107	45	0.372387	0.145376	0.00510392	-1.14813	down																																ENSG00000186326	RGS9BP	152	75	1.07239	0.509276	0.00236215	-1.08463	down
ENSG00000108947	EFNB3	100	41	0.564995	0.219135	0.00515344	-1.18456	down																																ENSG00000106733	NMRK1	196	102	2.42792	1.11082	0.00243552	-1.0082	down
ENSG00000110031	LPXN	113	48	1.14023	0.392319	0.00523569	-1.13388	down																																ENSG00000109674	NEIL3	93	197	0.781327	1.60328	0.0024487	1.01511	up
Homo_sapiens_newGene_11295	Homo_sapiens_newGene_11295	52	106	0.765423	1.33942	0.00523569	1.1249	up																																ENSG00000198105	ZNF248	168	85	1.84423	0.665768	0.00248607	-1.04863	down
ENSG00000081803	CADPS2	123	54	0.368387	0.153105	0.00541871	-1.08656	down																																ENSG00000127995	CASD1	155	77	0.801853	0.380735	0.00250026	-1.0749	down
ENSG00000154016	GRAP	64	125	0.441449	0.822492	0.00557307	1.06363	up																																ENSG00000162415	ZSWIM5	118	55	0.413041	0.184822	0.00252759	-1.16625	down
ENSG00000215126	CBWD6	161	75	1.61111	0.669815	0.00558019	-1.00157	down																																ENSG00000198542	ITGBL1	48	114	0.344785	1.1023	0.00257592	1.17906	up
ENSG00000128641	MYO1B	52	16	0.185368	0.054048	0.00563117	-1.59382	down																																ENSG00000126217	MCF2L	44	13	0.219733	0.052232	0.00269197	-1.81569	down
ENSG00000103494	RPGRIP1L	53	107	0.6715	1.53428	0.00574739	1.11102	up																																ENSG00000263020	AL662899.2	13	46	0.153603	0.910922	0.00269197	1.74682	up
ENSG00000173611	SCAI	159	74	0.442268	0.232561	0.00575591	-1.00289	down																																Homo_sapiens_newGene_1818	Homo_sapiens_newGene_1818	90	39	3.76759	1.77609	0.00269979	-1.27051	down
Homo_sapiens_newGene_3238	Homo_sapiens_newGene_3238	106	45	0.814661	0.327879	0.00585516	-1.1346	down																																ENSG00000261147	AC091167.2	36	92	0.186863	0.470773	0.00279398	1.28393	up
ENSG00000168490	PHYHIP	65	126	0.370942	1.34342	0.00602256	1.05279	up																																ENSG00000176293	ZNF135	24	69	0.160645	0.465425	0.00279398	1.45209	up
Homo_sapiens_newGene_429	Homo_sapiens_newGene_429	145	66	2.71578	1.20298	0.00611464	-1.0348	down																																Homo_sapiens_newGene_2559	Homo_sapiens_newGene_2559	21	63	0.522637	1.57897	0.0030579	1.5127	up
Homo_sapiens_newGene_3665	Homo_sapiens_newGene_3665	97	40	0.973855	0.509351	0.00619883	-1.1762	down																																ENSG00000152818	UTRN	92	193	0.618891	0.587794	0.00308338	1.00111	up
ENSG00000163219	ARHGAP25	51	103	0.31385	0.606133	0.00619883	1.11148	up																																ENSG00000154217	PITPNC1	114	53	0.364269	0.161592	0.00314851	-1.16986	down
ENSG00000006468	ETV1	75	29	0.245908	0.073886	0.00630839	-1.26797	down																																ENSG00000175097	RAG2	80	34	0.640434	0.237111	0.00324313	-1.29807	down
ENSG00000145491	ROPN1L	21	53	0.284585	0.796841	0.00638779	1.42939	up																																ENSG00000184719	RNLS	46	109	0.870359	1.36795	0.00324313	1.17567	up
ENSG00000162745	OLFML2B	60	117	0.481173	0.846168	0.00646179	1.06122	up																																ENSG00000163638	ADAMTS9	26	72	0.068893	0.184686	0.00327712	1.39846	up
ENSG00000164930	FZD6	130	59	0.622911	0.267059	0.00651271	-1.03885	down																																ENSG00000157703	SVOPL	72	157	0.871507	1.67746	0.00328076	1.0566	up
ENSG00000197302	ZNF720	146	67	1.61293	0.730247	0.00658869	-1.02305	down																																ENSG00000187546	AGMO	30	80	0.312019	0.829616	0.00348986	1.34466	up
Homo_sapiens_newGene_1919	Homo_sapiens_newGene_1919	30	69	1.27972	2.86407	0.00659231	1.29731	up																																ENSG00000177854	TMEM187	128	63	1.38192	0.653248	0.00348986	-1.08799	down
ENSG00000143842	SOX13	151	70	0.766807	0.335337	0.00659433	-1.00851	down																																ENSG00000118276	B4GALT6	85	37	0.678484	0.314801	0.00348999	-1.26385	down
Homo_sapiens_newGene_326	Homo_sapiens_newGene_326	59	115	0.119054	0.220259	0.00670317	1.06057	up																																ENSG00000156298	TSPAN7	93	42	0.991166	0.426091	0.00409776	-1.21117	down
ENSG00000173546	CSPG4	49	99	0.108012	0.206108	0.00674999	1.11197	up																																ENSG00000126603	GLIS2	137	69	0.625457	0.301481	0.00418252	-1.05494	down
ENSG00000120645	IQSEC3	24	58	0.061876	0.140648	0.00700389	1.36763	up																																ENSG00000171246	NPTX1	98	45	0.390508	0.172013	0.0042806	-1.18738	down
ENSG00000144451	SPAG16	131	60	1.89247	0.829776	0.00702618	-1.02569	down																																Homo_sapiens_newGene_1078	Homo_sapiens_newGene_1078	123	61	1.84231	0.875869	0.00430354	-1.07701	down
ENSG00000180537	RNF182	84	34	0.413089	0.159052	0.00713595	-1.2026	down																																Homo_sapiens_newGene_9288	Homo_sapiens_newGene_9288	135	68	5.03857	2.44127	0.00431579	-1.05477	down
ENSG00000129682	FGF13	69	26	0.727423	0.041453	0.00714589	-1.30474	down																																Homo_sapiens_newGene_9094	Homo_sapiens_newGene_9094	17	54	0.286537	0.915997	0.00435622	1.59369	up
ENSG00000169330	MINAR1	124	56	0.336593	0.143826	0.00727205	-1.04588	down																																Homo_sapiens_newGene_2864	Homo_sapiens_newGene_2864	74	158	2.19117	4.53452	0.0043622	1.02629	up
ENSG00000168280	KIF5C	60	21	0.156119	0.052302	0.00727925	-1.41005	down																																ENSG00000168792	ABHD15	50	18	0.278649	0.098482	0.00447237	-1.53406	down
ENSG00000073712	FERMT2	82	33	0.478418	0.250604	0.00746775	-1.2108	down																																ENSG00000221890	NPTXR	63	25	0.219898	0.084659	0.00453139	-1.39568	down
Homo_sapiens_newGene_6634	Homo_sapiens_newGene_6634	81	33	0.665563	0.251588	0.00746775	-1.19313	down																																Homo_sapiens_newGene_13422	Homo_sapiens_newGene_13422	28	75	0.643224	1.43044	0.00460583	1.35082	up
ENSG00000198520	ARMH1	39	81	0.340414	0.656589	0.00767998	1.15118	up																																ENSG00000156049	GNA14	58	130	0.469976	1.02746	0.00474425	1.09595	up
ENSG00000134709	HOOK1	109	48	0.338913	0.141697	0.0077997	-1.08195	down																																ENSG00000163464	CXCR1	14	46	0.114941	0.363383	0.00476201	1.64086	up
ENSG00000159082	SYNJ1	92	38	0.233327	0.091768	0.00783622	-1.17372	down																																ENSG00000092421	SEMA6A	139	71	0.596477	0.278821	0.00497984	-1.03469	down
ENSG00000171522	PTGER4	54	18	0.25516	0.080898	0.00821403	-1.47941	down																																ENSG00000196437	ZNF569	68	28	0.851915	0.331198	0.00500991	-1.34294	down
ENSG00000171954	CYP4F22	29	66	0.199838	0.430595	0.00821403	1.28199	up																																ENSG00000175857	GAPT	63	138	0.753526	2.38258	0.00511148	1.06296	up
ENSG00000177409	SAMD9L	70	27	0.176913	0.064992	0.00821403	-1.27126	down																																ENSG00000262655	SPON1	46	106	0.194258	0.42861	0.00520725	1.13545	up
ENSG00000105492	SIGLEC6	110	49	1.10823	0.465517	0.00850442	-1.06543	down																																Homo_sapiens_newGene_89	Homo_sapiens_newGene_89	19	57	0.384302	0.880579	0.00524315	1.51213	up
ENSG00000092964	DPYSL2	121	55	0.479361	0.196821	0.00852554	-1.03652	down																																ENSG00000189280	GJB5	55	21	0.822339	0.302561	0.00524315	-1.4503	down
ENSG00000170396	ZNF804A	88	36	0.340282	0.132913	0.00855603	-1.18743	down																																ENSG00000140470	ADAMTS17	118	59	0.927993	0.239878	0.00533317	-1.06519	down
ENSG00000226941	RBMY1J	35	76	0.336222	0.690777	0.00879598	1.21498	up																																ENSG00000212916	MAP10	100	47	0.578098	0.259263	0.00541595	-1.15393	down
ENSG00000213186	TRIM59	119	54	0.507979	0.239437	0.00888978	-1.03891	down																																ENSG00000102287	GABRE	123	62	0.835113	0.428037	0.00541595	-1.0536	down
ENSG00000153132	CLGN	73	29	0.434908	0.163767	0.0089677	-1.22904	down																																ENSG00000175536	LIPT2	116	58	2.39355	1.1376	0.00553434	-1.06516	down
Homo_sapiens_newGene_315	Homo_sapiens_newGene_315	42	85	0.334926	0.65467	0.00912349	1.11405	up																																Homo_sapiens_newGene_10122	Homo_sapiens_newGene_10122	23	64	0.649769	1.73473	0.00561164	1.40486	up
ENSG00000162415	ZSWIM5	101	44	0.316533	0.13084	0.00928098	-1.09731	down																																ENSG00000198142	SOWAHC	62	25	0.268496	0.101318	0.00561164	-1.37264	down
ENSG00000163734	CXCL3	48	95	0.803261	1.51988	0.00928098	1.08221	up																																ENSG00000089682	RBM41	54	120	0.396346	1.19297	0.005738	1.08346	up
ENSG00000170153	RNF150	117	53	0.267908	0.156572	0.00928242	-1.04139	down																																ENSG00000104413	ESRP1	47	16	0.298964	0.080513	0.00590786	-1.61367	down
ENSG00000181450	ZNF678	64	24	0.332712	0.196318	0.00948006	-1.31135	down																																ENSG00000030419	IKZF2	39	93	0.17605	0.795966	0.00591622	1.18441	up
ENSG00000160588	MPZL3	44	88	0.201547	0.383737	0.00963256	1.09711	up																																ENSG00000188779	SKOR1	58	23	0.317415	0.119792	0.0060651	-1.39628	down
ENSG00000114646	CSPG5	62	23	0.498871	0.113666	0.00993907	-1.32673	down																																ENSG00000276085	CCL3L1	94	44	2.43349	1.08665	0.00608898	-1.15967	down
																																								ENSG00000122042	UBL3	120	61	0.556081	0.272448	0.00634478	-1.04142	down
																																								ENSG00000114786	ABHD14A-ACY1	125	64	1.68487	0.456238	0.00639355	-1.03114	down
																																								ENSG00000060140	STYK1	37	89	0.487941	0.767192	0.00643243	1.19678	up
																																								Homo_sapiens_newGene_14190	Homo_sapiens_newGene_14190	54	21	1.09722	0.37174	0.0065286	-1.42389	down
																																								Homo_sapiens_newGene_8191	Homo_sapiens_newGene_8191	107	52	5.62751	2.64346	0.00673031	-1.10595	down
																																								ENSG00000186281	GPAT2	83	38	0.550363	0.242407	0.00673031	-1.19121	down
																																								ENSG00000134817	APLNR	28	73	0.158176	0.396868	0.00674134	1.31189	up
																																								ENSG00000168038	ULK4	32	80	0.188801	0.468878	0.00676971	1.25192	up
																																								Homo_sapiens_newGene_11295	Homo_sapiens_newGene_11295	112	55	1.97199	0.698288	0.00679369	-1.09104	down
																																								ENSG00000169429	CXCL8	61	25	0.865747	0.442288	0.00688294	-1.34923	down
																																								ENSG00000170412	GPRC5C	17	52	0.10938	0.528469	0.00704128	1.53937	up
																																								ENSG00000116741	RGS2	74	33	1.11366	0.477609	0.00710066	-1.22868	down
																																								ENSG00000167619	TMEM145	46	16	0.527977	0.151921	0.00756801	-1.58272	down
																																								Homo_sapiens_newGene_10874	Homo_sapiens_newGene_10874	16	48	0.880999	1.06559	0.00756801	1.51101	up
																																								ENSG00000090612	ZNF268	109	54	0.353598	0.193301	0.00812364	-1.07832	down
																																								ENSG00000160318	CLDND2	107	53	4.45211	2.05904	0.00851154	-1.07854	down
																																								ENSG00000179059	ZFP42	107	53	0.880121	0.413092	0.00851154	-1.07854	down
																																								ENSG00000144893	MED12L	51	20	0.22407	0.035768	0.00855984	-1.41157	down
																																								ENSG00000135766	EGLN1	58	24	0.165037	0.066411	0.00891831	-1.33521	down
																																								ENSG00000177570	SAMD12	88	42	0.688557	0.238407	0.00912582	-1.13155	down
																																								ENSG00000105708	ZNF14	108	54	0.746278	0.355411	0.00934014	-1.06504	down
																																								Homo_sapiens_newGene_12797	Homo_sapiens_newGene_12797	16	47	0.367128	1.06761	0.00971011	1.48072	up
																																								Homo_sapiens_newGene_9355	Homo_sapiens_newGene_9355	45	17	0.448331	0.160368	0.00971011	-1.46431	down
																																								ENSG00000075223	SEMA3C	111	56	0.436663	0.209899	0.00974512	-1.05218	down
																																								ENSG00000011590	ZBTB32	24	63	0.235853	0.593202	0.00995021	1.3211	up
																																								Homo_sapiens_newGene_12189	Homo_sapiens_newGene_12189	24	63	0.512889	1.29963	0.00995021	1.3211	up
